# Supplementary material for: A novel machine learning model based on ubiquitin-related gene pairs and clinical features to predict prognosis and treatment effect in colon adenocarcinoma
Source: Eur J Med Res. 2023 Jan 21;28:41. doi: 10.1186/s40001-023-00993-z (PMC9863211; doi:10.1186/s40001-023-00993-z)
Supplement: Supplementary file 1 — Additional file 1: Table S1. Expressing characteristics of patients with COAD in TCGA database. [file 40001_2023_993_MOESM1_ESM.xlsx]

## Sheet: training
Table S1. Expressing characteristics of patients with COAD in TCGA database
id	futime	fustat	OTUD6B|MINDY1	OTUD6B|RASD2	OTUD6B|RNF8	OTUD6B|BRCA1	OTUD6B|RAD18	OTUD6B|TRAF3IP2	OTUD6B|CDC26	OTUD6B|EED	OTUD6B|DTL	OTUD6B|DCAF4	OTUD6B|WDR12	OTUD6B|WDR76	OTUD6B|WDR53	OTUD6B|WDR61	OTUD6B|ASB9	OTUD6B|CDCA3	OTUD6B|ZC3HC1	OTUD6B|FBXO4	OTUD6B|FBXO45	OTUD6B|FANCD2	OTUD6B|FXN	OTUB2|UBE3D	OTUB2|RASD2	OTUB2|TRIM40	OTUB2|TRIM59	OTUB2|DTX1	OTUB2|BARD1	OTUB2|BRCA1	OTUB2|ASB9	OTUB2|FBXO22	OTUB2|BRSK2	UCHL3|COPS5	UCHL3|PSMD14	UCHL3|MINDY1	UCHL3|ATG3	UCHL3|SIAH2	UCHL3|TRIM27	UCHL3|RNF34	UCHL3|RFWD3	UCHL3|RNF41	UCHL3|NSMCE2	UCHL3|TRAF3IP2	UCHL3|CDC26	UCHL3|ANAPC7	UCHL3|ANAPC5	UCHL3|TLE1	UCHL3|NUP43
TCGA-D5-6931	1	0	0	1	1	0	1	0	0	1	0	1	0	0	1	0	1	0	1	0	0	1	0	1	0	1	1	1	0	0	1	0	1	1	0	1	1	0	0	0	0	0	1	1	1	0	0	1	0
TCGA-QG-A5Z2	2.60822	0	0	0	0	0	0	0	0	0	0	0	0	0	0	0	1	0	0	0	0	0	0	1	0	1	1	0	0	0	1	0	1	0	0	0	0	0	0	0	0	0	1	0	0	0	0	0	0
TCGA-AA-3664	4.50137	0	1	1	1	0	1	1	1	1	0	1	1	0	1	1	1	1	1	1	0	1	1	1	1	1	1	1	0	0	1	0	1	0	0	1	0	0	0	0	0	1	0	1	1	0	0	0	0
TCGA-F4-6569	2.97808	0	0	1	0	1	1	0	0	1	0	0	0	1	0	0	1	1	0	1	0	1	0	1	1	1	1	1	1	0	1	0	0	0	0	0	0	0	0	0	0	0	0	0	0	0	0	0	0
TCGA-F4-6461	0.926027	1	0	0	1	1	0	0	0	0	0	1	0	0	1	0	1	1	0	0	0	1	0	1	0	1	0	0	0	0	0	0	1	0	0	0	0	0	0	0	0	0	1	0	0	0	0	0	0
TCGA-G4-6298	0.00273973	1	1	1	1	1	1	0	0	1	0	1	1	1	1	0	1	1	0	1	1	1	1	1	1	1	0	0	0	0	0	0	0	1	1	1	1	0	1	1	1	1	1	1	1	1	0	0	0
TCGA-CM-6167	1.24932	0	0	0	1	1	1	0	0	1	1	1	0	1	0	0	1	1	0	0	0	1	1	0	0	1	0	0	0	0	0	0	1	0	0	0	0	0	0	0	0	0	0	1	0	0	0	0	0
TCGA-CA-5256	1.03836	0	1	1	1	1	1	1	0	1	1	1	0	1	0	0	0	1	0	0	0	1	0	0	0	1	0	1	0	0	0	0	0	1	0	1	1	1	1	1	1	1	1	1	1	1	1	1	1
TCGA-AA-3696	0.419178	1	0	1	1	1	1	1	1	1	1	1	0	1	1	1	0	1	1	1	1	1	1	1	0	1	0	0	0	0	0	0	1	0	0	0	0	0	0	0	0	0	0	0	1	0	0	0	0
TCGA-D5-6924	1.19178	0	0	1	1	0	1	0	0	1	0	1	0	1	1	0	0	0	0	0	0	1	1	1	0	1	1	1	0	0	0	0	0	0	0	1	0	0	0	0	0	0	0	1	0	0	0	0	0
TCGA-AA-3532	2.41644	0	0	1	1	1	1	1	1	1	1	1	0	1	0	0	1	0	1	1	0	1	1	1	1	1	1	1	0	0	0	0	0	1	1	1	1	1	1	1	1	1	1	1	1	1	1	1	1
TCGA-A6-2675	3.61918	0	0	0	1	1	1	0	1	1	1	0	1	1	1	1	1	1	1	1	1	1	1	1	0	1	1	1	1	1	0	1	1	0	0	1	0	0	0	1	0	1	1	1	1	1	0	1	0
TCGA-A6-3810	3.04384	0	1	1	1	1	1	1	1	1	1	1	1	1	1	1	1	1	1	1	0	1	1	0	1	1	0	1	0	0	0	0	1	1	1	1	1	1	1	1	1	1	1	1	1	1	1	1	1
TCGA-A6-3808	2.77808	0	0	1	1	1	1	0	1	1	1	1	0	1	1	0	0	1	0	0	0	1	0	1	1	1	1	1	0	1	0	0	1	1	0	1	0	0	0	1	1	1	1	1	1	1	0	0	0
TCGA-DM-A1D9	11.6986	0	1	1	1	1	1	0	1	1	1	1	0	1	1	1	1	0	1	1	0	1	1	0	1	1	0	0	0	0	0	0	1	1	1	1	1	1	1	1	1	1	1	1	1	1	1	1	1
TCGA-CA-5254	1.05753	0	0	1	1	0	0	0	0	0	0	0	0	1	0	0	0	0	0	1	0	1	0	1	1	1	1	1	1	1	0	1	1	0	0	1	0	0	0	0	0	0	1	0	0	0	0	0	1
TCGA-A6-5661	2.79452	0	0	1	1	0	1	0	0	1	0	1	0	0	1	0	1	1	1	1	0	1	0	1	1	1	1	1	1	0	1	1	1	1	0	1	1	0	1	1	0	1	1	1	1	1	0	0	0
TCGA-AA-3685	3.08767	0	1	1	1	1	1	1	1	1	1	1	1	1	1	0	0	0	1	0	1	1	1	0	1	1	1	1	0	0	0	0	1	1	0	1	1	1	1	1	1	1	1	1	1	1	1	1	1
TCGA-AA-3986	1.58904	0	0	1	1	1	1	0	1	1	0	0	0	0	1	0	1	0	0	0	0	0	0	1	0	1	1	1	0	0	1	0	1	1	0	0	0	0	0	1	0	0	1	1	1	0	0	0	0
TCGA-D5-5540	4.67397	0	1	1	1	1	1	1	1	1	1	1	1	1	1	0	1	1	1	1	1	1	1	0	1	1	0	1	0	0	0	0	0	0	0	1	1	1	1	1	1	0	0	1	1	0	0	1	0
TCGA-CA-6718	0.838356	1	1	1	1	0	0	0	1	1	0	1	0	0	0	1	1	1	1	1	0	1	1	1	1	1	0	1	0	0	0	0	1	0	0	1	0	0	0	0	0	0	0	0	0	0	0	1	0
TCGA-DM-A1D0	10.8877	0	1	1	1	0	1	1	0	1	1	1	1	1	0	1	1	0	0	1	0	1	1	1	1	1	1	1	1	0	1	1	1	1	1	1	1	1	1	1	1	1	1	1	1	1	1	1	1
TCGA-T9-A92H	0.991781	0	1	1	0	1	1	1	0	0	1	1	0	1	1	1	1	1	0	1	1	1	1	0	0	1	0	1	0	0	0	0	0	0	0	1	1	1	1	1	1	1	1	1	1	1	1	1	0
TCGA-F4-6703	3.98904	0	0	1	1	1	1	0	0	1	0	1	0	1	1	0	1	1	0	1	0	1	1	1	1	1	1	1	1	1	1	1	1	0	0	1	0	0	0	0	0	0	1	0	0	0	0	0	0
TCGA-CM-5861	1.25205	0	0	1	0	1	1	0	0	1	0	1	0	0	1	0	0	1	0	0	0	1	0	1	1	1	1	1	1	1	0	1	1	0	0	1	0	0	0	1	0	1	1	1	1	1	0	0	0
TCGA-CM-6170	1.25205	0	0	1	1	1	1	1	0	1	1	1	0	1	1	1	1	1	0	1	0	1	1	0	0	0	0	1	0	0	0	0	0	1	1	1	1	0	1	1	0	1	1	1	1	1	1	1	0
TCGA-AA-3867	2.00274	0	0	0	1	1	1	1	1	1	1	1	1	1	1	0	1	1	1	1	0	1	1	1	0	1	0	1	0	0	1	0	1	1	0	1	0	0	0	1	1	1	0	1	1	1	0	1	1
TCGA-AY-5543	2.75068	0	1	1	1	1	1	0	0	1	1	1	0	1	1	1	0	1	1	1	0	1	1	1	1	1	1	1	0	0	0	1	1	1	1	1	0	1	1	1	1	1	1	1	1	1	1	1	1
TCGA-AA-3956	2.83562	0	1	1	1	1	1	1	1	1	1	1	1	1	1	1	1	1	1	1	1	1	1	0	0	0	0	0	0	0	0	0	1	0	0	1	0	0	0	1	1	1	0	1	1	1	0	1	0
TCGA-A6-5656	2.74247	0	1	1	1	1	1	1	1	1	1	1	1	1	1	1	1	1	1	1	1	1	1	0	1	1	0	1	0	0	0	0	1	1	0	1	1	1	1	1	1	1	1	1	1	1	1	1	0
TCGA-NH-A8F7	1.48767	0	0	1	0	0	0	0	0	1	0	0	0	0	0	0	1	1	0	0	0	1	0	0	1	1	0	1	0	0	0	0	1	0	0	1	0	0	0	1	0	0	1	1	1	0	0	0	0
TCGA-AZ-4616	0.427397	1	1	1	0	1	1	0	0	1	1	1	0	1	0	0	0	0	0	1	0	1	0	0	0	0	0	0	0	0	0	0	0	1	0	1	1	0	1	1	1	1	1	1	1	1	1	1	1
TCGA-G4-6310	5.30137	0	0	0	0	1	0	0	0	1	1	0	0	1	0	0	0	1	0	1	0	1	1	0	0	1	0	1	0	0	0	0	0	1	1	1	1	1	1	1	1	1	1	1	1	1	1	1	1
TCGA-AA-3531	2.83562	0	0	0	0	0	0	0	0	0	0	0	0	0	0	0	0	0	0	0	0	0	0	0	0	0	0	1	0	0	0	0	0	1	0	0	0	0	0	0	0	0	1	1	1	0	0	0	0
TCGA-A6-5659	2.53699	0	1	1	1	1	1	1	1	1	1	1	0	1	1	0	0	1	1	1	0	1	1	0	1	1	0	1	0	0	0	0	1	1	0	1	1	0	0	1	0	1	1	1	1	1	0	0	0
TCGA-AA-A01Q	0.0849315	0	0	0	0	0	0	0	0	0	0	0	0	0	0	0	1	0	0	0	0	0	0	1	0	1	0	0	0	0	1	0	1	1	0	1	0	0	0	0	0	1	1	0	1	0	0	0	0
TCGA-AA-3662	0.50411	0	1	1	1	1	1	1	1	1	1	1	1	1	1	1	1	1	1	1	1	1	1	1	1	1	1	1	1	1	1	1	1	1	1	1	1	1	1	1	1	1	1	1	1	1	1	1	1
TCGA-AD-6965	2.20548	0	1	1	1	1	1	0	1	1	1	1	0	1	1	1	1	0	1	1	0	1	1	1	1	1	1	1	0	0	0	0	1	1	1	1	1	1	1	1	1	1	1	1	1	1	1	1	1
TCGA-CM-6675	1.08767	0	0	1	0	0	0	0	0	0	0	1	0	0	0	0	1	0	0	0	0	0	0	0	1	1	0	0	0	0	0	0	1	0	0	0	0	0	0	0	0	0	0	1	0	0	0	0	0
TCGA-CM-4746	3.08493	0	0	0	0	0	0	0	0	0	0	0	0	0	0	0	0	0	0	0	0	0	0	1	0	1	1	1	1	1	0	0	1	0	0	1	0	0	0	1	1	0	0	1	1	0	0	0	0
TCGA-DM-A28G	5.06575	1	1	1	1	1	1	0	1	1	1	1	0	1	1	1	1	1	1	1	1	1	0	1	0	1	1	1	0	0	0	0	1	0	0	1	0	0	0	1	1	0	0	0	1	0	0	0	0
TCGA-AA-3655	5.08493	0	0	1	0	0	0	0	0	0	0	0	0	0	0	0	0	0	0	0	0	0	0	1	0	1	0	0	0	0	0	0	1	0	0	0	0	0	1	0	0	0	1	1	0	0	0	0	1
TCGA-AA-3492	0.00273973	1	0	0	0	0	0	0	0	0	0	0	0	0	0	0	1	0	0	0	0	0	0	1	1	0	1	1	0	0	1	0	1	0	0	1	1	0	0	0	0	0	0	1	1	0	0	1	0
TCGA-AA-3980	0.663014	0	1	1	1	1	1	1	1	1	1	1	1	1	1	1	1	1	1	1	1	1	1	0	0	1	0	1	0	0	0	0	1	0	0	1	0	0	0	1	0	1	0	1	1	0	0	0	0
TCGA-AA-A00F	2.83562	0	0	0	0	0	0	0	0	0	0	0	0	0	0	0	0	0	0	0	0	0	0	1	1	1	1	1	1	1	0	1	1	1	1	1	1	0	0	1	1	1	1	1	1	1	1	1	0
TCGA-AA-A00Q	3.50137	0	0	1	0	1	0	0	0	1	0	0	0	1	0	0	0	0	0	0	0	0	0	1	1	1	0	1	0	0	0	0	0	1	0	0	0	0	0	0	0	0	1	1	1	0	0	0	0
TCGA-AA-A02J	0.419178	1	0	1	1	1	1	1	1	1	1	1	1	1	1	0	0	0	1	1	1	1	1	1	0	1	0	1	0	0	0	0	0	0	0	1	0	0	0	0	0	1	0	1	1	0	0	0	0
TCGA-A6-6782	1.69041	0	0	0	1	1	1	1	0	1	1	1	0	1	1	0	1	0	0	1	0	1	1	1	0	1	0	0	0	0	0	0	1	1	1	1	1	0	1	1	1	1	1	1	1	1	1	1	1
TCGA-D5-6927	0.786301	0	0	1	1	0	1	0	0	1	0	1	0	0	1	0	1	0	1	1	0	0	0	1	1	1	1	1	1	0	1	1	1	0	0	1	0	0	0	0	0	0	1	0	0	0	0	0	0
TCGA-AA-3510	5.33151	0	0	0	0	0	0	0	0	0	0	0	0	0	0	0	1	0	0	0	0	0	0	1	0	0	1	1	0	0	1	0	1	0	0	0	0	0	0	0	0	0	0	1	1	0	0	1	0
TCGA-AA-3984	0.00273973	0	1	1	1	1	1	0	1	1	0	1	0	0	1	0	1	0	1	1	0	1	1	1	1	0	0	1	0	0	1	0	1	0	0	1	0	0	0	0	0	0	0	0	1	0	0	0	0
TCGA-AA-3544	1.16712	0	1	1	1	1	1	0	1	1	1	1	1	1	1	0	1	1	1	1	1	1	1	1	1	1	1	1	1	1	1	0	1	1	1	1	1	1	1	1	1	1	1	1	1	1	1	1	1
TCGA-A6-6649	2.0137	0	0	0	1	1	1	0	1	1	0	1	0	0	1	0	1	1	0	1	1	0	1	1	0	0	1	0	0	0	0	0	1	0	0	0	0	0	0	1	1	1	1	0	1	1	0	1	0
TCGA-AA-A01S	0.0849315	0	0	0	0	0	0	0	0	0	0	0	0	0	0	0	0	0	0	1	0	0	0	0	0	1	0	0	0	0	0	0	1	0	0	0	0	0	0	0	0	0	0	0	0	0	0	0	0
TCGA-AA-A02H	0.167123	1	0	0	0	1	0	0	0	0	0	0	0	1	0	0	0	0	0	0	0	1	0	0	0	1	0	1	0	0	0	0	0	1	1	1	1	0	0	1	1	1	1	1	1	1	0	0	1
TCGA-5M-AAT6	0.794521	1	1	1	1	1	1	1	1	1	0	1	1	1	1	1	1	1	1	1	1	1	1	1	1	1	0	1	0	0	0	0	1	0	0	1	0	0	0	1	0	1	1	1	1	0	0	0	0
TCGA-G4-6299	6.2137	0	0	1	1	1	1	1	1	1	1	1	1	1	1	1	1	1	1	1	1	1	1	0	1	1	0	1	0	0	0	0	1	1	1	1	1	0	0	1	1	1	1	1	1	1	1	1	1
TCGA-AA-3519	0.756164	0	0	1	1	1	1	0	0	1	0	1	0	1	1	0	0	0	0	0	0	1	0	0	0	0	0	1	0	0	0	0	0	1	0	1	1	0	1	1	1	1	1	1	1	1	0	1	1
TCGA-F4-6459	0.717808	1	0	1	0	1	1	1	1	1	0	1	0	1	1	0	0	0	0	1	1	1	0	1	0	0	0	0	0	0	0	0	0	0	0	0	0	0	0	0	0	0	1	1	1	0	0	0	0
TCGA-AA-A01F	2.66849	0	0	1	0	0	0	0	0	1	0	0	0	0	1	0	1	0	0	0	0	0	0	1	1	1	1	1	1	0	1	1	1	1	1	1	1	1	1	1	1	1	1	1	1	1	1	1	1
TCGA-D5-6537	0.4	1	1	1	1	0	0	0	0	1	0	1	0	1	1	0	0	0	0	1	0	1	0	1	1	1	1	1	0	0	0	0	1	1	0	1	1	1	1	1	0	1	1	1	1	1	0	1	1
TCGA-A6-6653	2.03288	0	0	1	0	1	1	0	0	1	0	1	1	0	1	0	1	0	0	1	0	1	0	1	1	1	1	1	0	1	1	0	1	0	0	0	0	0	0	0	0	0	1	0	1	1	0	0	0
TCGA-D5-6538	1.4274	0	0	1	1	1	1	0	1	1	1	1	0	1	1	1	1	1	0	1	0	1	1	1	1	1	1	1	0	0	0	1	1	0	1	1	1	0	0	1	0	1	1	1	1	1	0	0	0
TCGA-NH-A6GB	1.30411	0	1	1	1	0	1	1	1	1	1	1	1	1	1	1	1	1	1	1	1	1	1	1	1	1	1	1	1	0	1	1	1	1	1	1	1	1	1	1	1	1	1	1	1	1	1	1	1
TCGA-CK-6747	2.24658	0	0	0	0	0	0	0	0	0	0	0	0	0	0	0	1	0	0	0	0	0	0	1	0	1	1	1	0	0	1	0	1	0	0	0	0	0	0	0	0	0	1	0	0	0	0	1	0
TCGA-F4-6806	3.45205	0	0	1	1	1	1	0	0	1	1	1	0	1	0	0	0	1	0	0	0	1	0	1	0	1	1	0	1	0	0	0	1	1	0	1	0	0	0	1	1	1	1	1	1	1	0	0	1
TCGA-CM-5348	1.91507	0	0	1	1	1	1	0	0	1	0	1	1	1	0	0	1	1	0	1	1	1	1	1	1	1	1	0	1	1	1	0	1	0	0	0	0	0	0	0	0	0	0	0	0	0	0	0	0
TCGA-AA-3831	1.49863	0	0	0	0	0	0	0	1	1	0	0	0	0	1	0	1	0	0	0	0	0	0	1	0	1	1	1	1	0	0	0	1	1	0	0	0	0	0	1	0	0	1	0	1	0	0	0	0
TCGA-A6-2685	3.10411	0	0	0	0	1	1	0	0	0	1	0	0	1	0	0	0	0	0	0	1	1	0	1	0	1	1	1	1	1	1	1	1	0	0	0	0	0	0	0	0	0	0	1	0	0	0	0	0
TCGA-AA-3864	4.41644	0	1	1	1	1	1	0	1	1	0	1	0	0	1	0	1	0	0	0	0	1	0	1	1	1	0	1	0	0	0	0	1	0	0	1	0	0	0	0	0	0	1	1	1	1	0	0	0
TCGA-AA-3941	2	0	0	1	1	1	0	0	1	1	0	1	0	0	1	0	1	0	1	0	1	1	1	1	1	1	1	1	1	1	0	1	1	1	1	1	1	0	1	1	1	1	1	1	1	1	0	1	1
TCGA-DM-A28M	7.93151	0	0	1	0	0	0	0	0	1	0	0	0	0	0	0	1	0	0	0	0	0	0	1	1	1	1	1	1	0	1	1	1	1	1	1	1	1	0	1	1	1	1	0	1	0	0	0	0
TCGA-F4-6570	0.515068	1	0	1	0	1	0	0	0	0	0	1	0	0	0	0	1	0	0	1	0	0	0	1	1	1	1	1	1	1	1	1	1	0	0	0	0	0	0	0	0	0	1	0	0	0	0	0	0
TCGA-AZ-5407	7.35068	0	0	1	1	1	1	0	0	1	1	1	0	1	1	0	1	1	0	1	1	1	1	0	0	1	1	1	0	0	1	0	1	0	0	1	0	0	0	1	1	0	0	0	1	0	0	0	0
TCGA-CM-6674	1.07945	0	0	1	0	0	0	0	0	0	0	1	0	0	0	0	1	0	0	0	0	0	0	1	1	1	1	1	0	0	0	0	1	1	0	1	0	0	0	0	0	1	1	1	1	1	0	1	0
TCGA-AZ-5403	5.23288	1	1	1	1	1	1	1	0	1	1	1	1	1	1	0	1	1	1	0	1	1	1	1	1	1	1	1	0	0	0	0	0	1	1	1	1	1	1	1	1	1	1	1	1	1	1	1	1
TCGA-AZ-6599	0.564384	1	0	0	1	1	1	0	0	0	0	0	0	0	0	0	1	0	0	0	0	0	0	0	0	0	0	0	0	0	0	0	1	0	0	0	0	0	0	0	0	0	1	1	0	0	0	0	0
TCGA-AA-3851	2.75616	0	0	1	1	1	1	0	0	0	0	0	0	1	0	0	0	0	0	1	1	1	0	1	0	1	0	0	0	0	0	0	1	1	0	1	0	0	0	1	0	0	0	1	1	1	0	0	0
TCGA-AA-3870	2.49863	0	0	0	0	1	1	0	1	0	0	1	0	1	0	0	0	0	0	1	0	1	0	1	0	1	1	1	1	1	0	1	1	0	0	0	0	0	0	0	0	0	0	1	1	0	0	0	0
TCGA-AA-3858	2.58904	0	1	1	1	1	1	0	1	1	0	1	0	1	1	0	1	0	0	1	0	1	0	1	1	1	1	1	1	1	0	1	1	0	0	1	0	0	0	1	1	1	0	1	1	0	0	1	1
TCGA-AA-3538	2.16712	0	1	1	1	1	1	1	1	1	1	1	0	1	1	0	0	1	1	1	1	1	1	1	1	1	1	1	1	0	0	1	1	0	0	1	0	0	0	1	0	1	0	1	1	0	0	1	0
TCGA-A6-4105	1.21096	1	1	1	1	1	1	1	0	1	0	1	0	1	1	0	0	0	1	1	1	1	0	0	0	0	0	1	0	0	0	0	0	1	0	1	1	0	0	0	0	0	1	1	1	0	0	0	0
TCGA-G4-6320	2.20274	0	0	1	0	1	0	0	0	1	0	0	0	0	0	0	1	0	0	0	0	1	0	0	0	0	0	0	0	0	0	0	0	1	0	1	0	0	0	1	1	1	1	0	1	0	0	0	0
TCGA-AA-3560	1.66575	0	0	0	0	1	0	0	0	0	0	0	0	0	0	0	0	0	0	0	0	0	0	1	1	1	1	1	1	1	0	1	1	0	0	0	0	0	0	0	0	0	1	1	0	0	0	0	0
TCGA-D5-6535	1.26027	0	0	1	1	0	1	1	0	1	0	1	1	1	1	1	1	1	1	1	0	1	1	1	1	1	1	1	0	0	0	1	1	0	0	0	0	0	0	0	0	1	1	1	0	0	0	0	0
TCGA-AA-3688	1.58356	0	0	1	1	1	0	1	1	1	0	1	0	1	0	0	0	1	0	0	0	1	0	0	0	1	0	1	0	0	0	0	1	1	0	1	1	0	1	1	1	1	1	1	1	1	0	1	0
TCGA-A6-2681	3.8	0	0	0	0	1	1	0	0	0	0	0	0	1	0	0	0	1	0	0	0	1	0	1	1	1	1	1	1	1	0	1	1	1	0	0	0	0	0	0	0	0	1	1	1	0	0	0	1
TCGA-AA-3930	0.167123	1	1	1	1	1	1	0	1	1	1	1	1	1	1	0	1	1	1	1	1	1	1	0	0	0	0	0	0	0	0	0	0	1	0	1	0	0	0	1	1	1	1	1	1	1	0	1	0
TCGA-CM-6163	1.16986	0	0	1	1	1	1	1	0	1	0	1	0	1	1	0	1	1	1	1	0	1	1	1	0	0	0	0	0	0	0	0	1	1	0	1	0	0	1	1	0	1	1	1	1	1	1	1	0
TCGA-DM-A1DA	0.624658	1	0	1	0	1	0	0	0	1	0	1	0	0	1	0	1	0	0	1	1	1	0	1	1	1	1	1	0	0	0	0	1	1	1	1	1	1	1	1	1	1	1	1	1	1	1	1	1
TCGA-AA-3833	1.32877	0	0	0	0	1	0	0	0	0	0	1	0	0	0	0	0	0	0	0	0	0	0	1	1	1	1	1	1	1	1	1	1	0	0	0	0	0	0	0	0	0	1	0	1	0	0	0	0
TCGA-A6-2672	3.88767	0	0	1	0	0	0	0	0	0	0	0	0	0	0	0	1	0	0	0	0	0	0	1	1	1	1	1	1	1	1	1	1	0	0	1	0	0	0	0	0	0	1	1	1	0	0	0	0
TCGA-CM-6171	1.16986	0	0	1	1	1	1	0	0	1	0	1	0	0	1	0	1	0	1	1	0	0	0	1	1	1	0	1	0	0	0	0	0	0	0	0	0	0	0	0	0	0	1	0	0	0	0	0	0
TCGA-AA-A00E	2.50137	0	0	1	0	0	0	0	0	0	0	1	0	0	0	0	1	0	0	0	0	0	0	1	1	1	1	1	1	0	1	1	1	0	0	0	0	0	0	0	0	0	1	0	1	0	0	0	0
TCGA-CM-6172	0.917808	0	0	0	1	1	1	0	0	1	0	1	0	0	1	0	1	1	0	1	1	1	1	1	0	1	0	0	0	0	0	0	1	0	1	1	0	0	0	1	0	0	1	1	1	1	0	1	0
TCGA-AA-3527	0.00273973	0	0	0	0	0	0	0	0	0	0	0	0	0	0	0	0	0	0	0	0	0	0	1	0	1	1	0	0	0	0	0	1	0	0	0	0	0	0	0	0	0	1	0	1	0	0	0	0
TCGA-AD-6888	1.29315	1	0	1	0	0	0	0	0	1	0	0	0	1	0	0	0	0	0	0	0	0	0	1	1	1	1	1	1	1	0	1	1	1	1	1	1	1	1	1	1	1	1	1	1	1	1	1	1
TCGA-AD-A5EK	1.36986	0	0	1	1	0	1	1	0	1	1	1	0	1	1	0	0	1	0	0	1	1	0	0	0	1	0	1	0	0	0	0	0	0	0	1	0	0	0	1	1	1	1	1	0	0	0	1	0
TCGA-A6-5666	2.72603	0	1	1	1	1	1	1	1	1	1	1	0	1	1	1	1	1	1	1	1	1	1	0	0	1	0	0	0	0	0	0	1	1	0	1	1	1	1	1	1	1	1	1	1	1	1	1	1
TCGA-AA-3663	0.580822	0	1	1	1	1	1	1	0	1	1	1	0	1	1	0	1	1	1	1	1	1	0	1	1	1	1	1	1	1	1	1	1	0	0	1	0	0	0	1	1	0	0	1	0	1	0	0	0
TCGA-DM-A28F	2.99726	1	0	1	1	1	1	1	1	1	0	1	0	1	1	1	1	1	1	1	0	1	1	1	1	1	0	1	0	0	0	0	1	1	0	1	1	0	0	1	0	1	1	1	1	1	1	0	1
TCGA-CM-5868	1.41918	0	1	1	1	1	0	1	0	1	1	1	0	1	0	1	0	0	1	1	0	1	0	1	1	1	1	1	0	0	0	1	1	1	1	1	1	1	1	1	1	1	1	1	1	1	1	1	1
TCGA-AA-3869	2.25205	1	0	1	1	1	1	0	0	1	0	1	0	1	1	0	0	0	0	1	0	1	0	1	1	1	1	1	1	1	0	1	1	1	0	1	1	1	0	1	1	1	1	1	1	1	1	0	0
TCGA-AA-3666	0.167123	1	1	1	1	1	1	0	1	1	0	1	1	1	1	0	1	1	1	1	1	1	1	1	1	1	1	1	1	1	1	1	1	1	1	1	1	1	1	1	1	1	1	1	1	1	0	1	1
TCGA-AA-A01P	3.1726	1	0	1	0	0	0	0	0	0	0	1	0	0	0	0	1	0	0	0	0	0	0	1	1	1	1	1	1	0	1	1	1	1	0	1	0	0	0	0	0	1	1	0	1	0	0	0	0
TCGA-F4-6854	0.0438356	0	0	1	0	0	0	0	0	1	0	1	0	1	0	0	0	0	0	1	0	1	0	1	0	1	1	1	0	0	0	1	1	1	1	1	0	0	1	1	1	1	1	1	1	1	0	1	0
TCGA-A6-2677	2.0274	1	1	1	1	1	1	1	1	1	1	1	1	1	1	1	1	1	1	1	1	1	1	0	1	1	0	1	0	0	0	0	1	0	0	1	0	0	0	0	0	1	0	1	1	0	0	0	0
TCGA-AA-3552	1.08493	1	0	0	1	1	1	0	0	0	1	1	0	1	0	0	0	0	0	0	0	1	0	1	0	1	0	0	0	0	0	0	1	1	1	0	0	0	0	1	1	1	1	1	1	1	0	1	0
TCGA-AA-3818	0.0821918	1	0	0	1	1	1	0	0	1	0	1	0	1	1	0	0	0	0	0	0	1	0	1	0	1	1	1	1	1	0	0	1	1	0	1	1	0	1	0	1	0	1	1	1	0	0	1	1
TCGA-G4-6586	2.98356	0	0	1	0	0	0	0	0	0	0	1	0	0	1	0	1	0	0	0	0	0	0	1	1	1	1	1	1	1	1	1	1	1	1	1	1	1	1	1	1	1	1	1	1	1	1	1	1
TCGA-AM-5820	0.0383562	0	0	1	1	1	1	1	1	1	1	1	0	1	1	0	1	1	0	1	0	1	0	1	0	1	0	1	0	0	0	0	1	1	0	1	0	0	0	0	1	0	1	1	1	0	0	0	1
TCGA-AA-A00K	1.50411	0	0	1	0	1	0	0	0	1	0	0	0	1	1	0	1	0	0	0	0	1	0	1	0	0	0	1	0	0	0	0	1	0	0	1	0	0	0	0	0	0	1	1	1	0	0	1	0
TCGA-G4-6315	5.1589	0	0	1	1	0	1	0	0	1	0	1	0	1	1	0	1	1	0	1	0	1	0	1	1	1	1	1	0	0	0	0	1	1	1	1	1	0	1	1	1	1	1	1	1	1	1	0	0
TCGA-DM-A1DB	3.69315	1	1	1	1	1	1	1	1	1	1	1	1	0	1	0	0	0	1	0	1	1	0	0	1	1	0	1	0	0	0	0	0	0	1	1	0	0	0	1	0	1	1	1	1	0	0	1	0
TCGA-AY-A69D	1.48767	0	0	1	1	0	0	0	0	1	0	1	0	0	1	0	1	0	0	1	0	0	0	1	0	1	1	1	0	0	1	1	1	0	0	0	0	0	0	0	0	0	1	0	1	0	0	0	0
TCGA-DM-A1D4	7.72877	1	0	1	1	0	0	0	0	1	0	1	0	1	0	1	1	0	0	1	0	1	1	0	0	1	0	1	0	0	1	0	1	1	1	1	1	1	1	1	1	1	1	1	1	1	1	1	1
TCGA-A6-5662	1.96712	0	1	1	1	1	1	1	1	1	1	1	1	1	1	1	1	1	1	1	1	1	1	1	1	1	1	1	0	0	0	0	1	1	1	1	1	0	1	1	1	1	1	1	1	1	1	1	1
TCGA-AA-3495	3.08767	0	0	1	1	1	1	0	0	0	1	1	0	1	1	0	1	0	0	1	0	0	0	1	1	1	1	1	1	0	1	0	1	0	0	1	1	0	1	1	1	1	1	1	1	1	1	1	1
TCGA-A6-A56B	4.68767	1	0	1	1	1	1	1	0	1	0	1	0	1	0	1	1	1	1	1	0	1	1	1	1	1	1	1	1	1	1	1	1	0	0	1	0	0	0	1	0	0	1	1	1	0	0	1	0
TCGA-AA-A004	1.16164	0	0	0	0	0	0	0	1	0	0	0	0	0	0	0	1	0	0	0	0	0	0	0	0	0	1	0	1	0	1	0	0	0	0	0	0	0	0	0	0	0	0	0	1	0	0	0	0
TCGA-QL-A97D	1.82466	0	0	1	0	1	0	0	0	1	0	1	0	0	1	0	1	0	1	1	0	0	0	1	0	1	1	1	0	0	1	1	1	1	1	1	1	0	1	1	1	1	1	1	1	1	0	1	1
TCGA-AA-3530	1.58904	0	1	1	1	1	1	1	1	1	0	1	0	1	1	0	0	1	1	1	0	1	0	0	0	1	0	1	0	0	0	0	1	0	0	1	0	0	0	0	0	0	1	1	1	0	0	0	0
TCGA-AA-3844	1.24384	0	0	1	1	1	1	0	1	1	0	1	0	0	1	0	0	0	0	0	1	1	0	1	1	1	1	1	1	0	0	0	1	1	0	1	1	1	1	1	1	1	1	1	1	0	0	1	0
TCGA-A6-6651	1.8137	0	0	0	0	1	0	0	0	1	0	0	0	1	0	0	0	0	0	0	0	1	0	1	0	1	0	0	0	0	0	0	1	0	0	0	0	0	0	0	0	0	0	0	0	0	0	0	0
TCGA-AZ-4308	9.10685	0	0	0	0	1	0	0	0	0	1	0	0	0	0	0	0	0	0	0	0	0	0	1	0	1	1	1	1	0	0	0	1	0	0	1	0	0	0	0	1	0	0	1	1	0	0	1	1
TCGA-F4-6805	2.86849	0	0	1	1	1	1	0	0	1	1	1	0	1	1	0	1	0	1	1	0	1	1	1	1	1	1	1	1	0	1	1	1	0	0	0	0	0	0	0	0	0	0	0	1	0	0	0	0
TCGA-AA-A00R	0.0821918	0	1	1	0	0	0	0	0	0	0	0	0	0	0	0	1	0	0	0	0	0	0	1	1	1	0	1	0	0	1	0	1	0	0	1	0	0	0	0	0	1	1	1	1	0	0	1	0
TCGA-AA-3667	1.16712	0	0	0	0	0	0	0	0	0	0	0	0	0	0	0	0	0	0	1	0	0	0	1	0	1	1	1	1	0	0	0	0	0	0	1	0	0	0	0	0	0	0	1	1	0	0	0	0
TCGA-G4-6304	4.46849	0	0	1	0	1	0	0	0	1	0	0	0	0	0	0	1	0	0	0	0	1	0	0	1	1	0	1	0	0	0	0	1	0	0	1	0	0	0	0	0	1	1	0	1	0	0	0	0
TCGA-AA-3675	3.92055	0	0	1	1	1	1	0	0	1	0	0	0	0	0	0	0	0	0	0	0	1	0	1	1	1	1	1	1	1	0	1	1	0	0	0	0	0	0	0	0	0	0	0	1	0	0	0	0
TCGA-AA-3975	2.83836	0	0	1	1	1	1	0	1	1	1	1	0	1	1	1	1	0	0	1	0	1	1	1	0	1	1	1	1	0	0	1	1	1	1	1	1	0	0	1	1	1	1	1	1	1	0	1	1
TCGA-CA-6715	1.04932	0	1	1	1	1	1	1	1	1	1	1	0	1	1	1	0	1	1	1	1	1	1	0	1	1	0	1	0	0	0	0	1	1	0	1	1	0	1	1	1	1	1	1	1	1	1	1	1
TCGA-A6-5665	1.83836	0	1	1	1	0	0	0	0	1	0	1	0	0	0	0	1	0	1	0	0	1	0	1	1	1	1	1	0	0	0	0	1	0	0	1	0	0	0	0	0	1	1	0	0	0	0	0	0
TCGA-AA-3850	0.00273973	1	0	0	0	0	0	0	0	0	0	0	0	0	0	0	1	0	0	0	0	0	0	1	0	0	1	1	0	0	1	0	1	1	0	0	0	0	0	1	1	1	1	1	1	1	0	1	0
TCGA-AY-4071	0.0794521	1	0	0	0	1	0	0	1	1	1	1	0	1	0	0	0	0	0	0	0	0	1	1	0	0	1	1	1	1	0	1	1	1	1	1	0	0	1	1	1	1	1	1	1	1	0	1	1
TCGA-CM-6165	1.33699	0	0	1	1	1	1	0	0	1	0	1	0	1	0	0	1	1	1	1	0	1	1	1	0	1	1	1	0	0	1	1	1	1	1	1	1	1	1	1	1	1	1	1	1	1	1	1	1
TCGA-AA-3866	1.41918	0	0	1	1	0	0	0	0	0	0	1	0	0	0	0	1	0	0	0	0	0	0	1	0	1	0	1	0	0	0	0	0	1	0	1	0	0	0	1	0	1	1	1	1	1	1	0	0
TCGA-AA-A01I	2.58356	0	0	1	0	0	0	0	0	0	0	0	0	0	0	0	0	0	0	0	0	0	0	1	1	1	1	1	1	1	0	1	1	1	0	1	1	1	1	1	1	1	1	1	1	1	0	1	0
TCGA-AD-6895	2.09041	0	0	1	0	0	0	0	0	0	0	1	0	0	0	0	1	0	0	1	0	0	0	1	1	1	1	1	1	0	1	0	1	0	0	1	0	0	0	0	0	1	1	1	1	0	0	0	0
TCGA-F4-6855	3.95068	0	0	0	0	1	0	0	0	0	0	0	0	1	0	0	0	1	0	0	0	1	0	0	0	1	0	0	0	0	0	0	1	0	0	0	0	0	0	0	0	0	1	0	0	0	0	0	0
TCGA-3L-AA1B	1.30137	0	0	1	1	1	1	0	0	1	1	1	0	1	1	0	1	1	0	0	0	1	0	0	0	1	0	0	0	0	0	0	0	0	0	0	0	0	0	0	0	0	1	1	0	0	0	0	0
TCGA-AA-A00O	2.25205	0	0	0	0	1	0	0	0	0	1	1	0	1	0	0	1	0	0	0	0	1	0	0	0	1	0	0	0	0	0	0	0	0	0	0	0	0	0	0	0	0	1	0	0	0	0	1	0
TCGA-A6-6138	1.87671	0	1	1	0	1	1	1	0	1	0	1	0	1	1	1	1	1	0	1	0	1	1	1	1	1	1	1	1	0	0	1	1	1	0	1	1	0	0	1	1	1	1	1	1	1	1	1	1
TCGA-AA-3542	1.08219	0	0	1	0	0	0	0	0	0	1	0	0	1	0	0	0	0	0	0	1	0	0	0	1	1	1	1	1	0	0	0	0	1	1	1	1	1	1	1	1	1	0	1	1	1	0	1	1
TCGA-A6-5657	2.63562	0	1	1	1	1	1	1	1	1	1	1	1	1	1	1	1	1	1	1	1	1	1	1	0	1	1	0	0	0	0	0	1	0	0	1	0	0	0	0	0	0	0	1	0	0	0	0	0
TCGA-CK-5914	1.83288	0	1	1	0	1	1	1	0	1	0	1	0	1	1	0	0	1	1	1	0	1	0	0	1	1	0	1	0	0	0	0	0	1	1	1	1	1	1	1	1	1	1	1	1	1	1	1	1
TCGA-AU-3779	1.20822	0	0	1	1	1	0	0	0	1	0	1	0	1	0	0	0	1	1	1	0	1	0	0	1	0	0	0	0	0	0	0	0	1	0	1	0	0	1	1	0	1	1	1	1	1	0	1	0
TCGA-AZ-4315	4.86575	0	0	1	0	0	0	0	0	0	0	0	0	0	0	0	0	0	0	0	0	0	0	1	1	1	1	1	1	0	0	0	1	1	0	1	0	1	1	1	1	1	0	1	1	1	0	1	1
TCGA-A6-2682	1.16164	1	0	1	0	1	1	0	0	0	1	1	0	0	0	0	0	0	0	0	0	1	0	1	0	1	1	1	1	0	0	0	0	0	0	1	0	0	0	1	1	1	1	1	1	0	0	1	1
TCGA-AA-3972	4.24932	0	0	1	1	1	1	0	1	1	1	1	0	1	1	0	1	1	0	1	0	1	1	1	1	1	1	1	1	0	1	1	1	1	1	1	1	1	1	1	1	1	1	1	1	1	1	1	1
TCGA-CM-6677	0.923288	0	1	1	1	0	1	1	0	1	0	1	0	1	1	1	1	0	1	1	1	1	1	0	0	1	0	1	0	0	1	0	0	1	0	1	1	1	1	1	0	1	1	1	1	1	0	1	1
TCGA-AA-3955	1.74795	0	1	1	1	1	0	1	1	1	1	1	0	1	1	0	0	0	1	1	1	1	1	1	1	1	1	1	1	0	0	0	1	1	1	1	1	1	1	1	1	1	1	1	1	1	1	1	1
TCGA-NH-A50T	1.51507	0	1	1	1	1	0	1	1	1	0	1	0	1	1	0	1	0	0	1	0	1	0	0	1	1	0	1	0	0	0	0	0	1	0	1	1	1	1	1	1	1	1	1	1	1	1	1	1
TCGA-A6-2679	3.74247	0	0	0	0	0	0	0	0	0	0	0	0	0	0	0	0	0	0	0	0	0	0	1	0	1	1	1	1	1	0	0	0	1	0	0	0	0	0	0	0	0	0	0	1	0	0	0	0
TCGA-DM-A0XD	2.03562	1	0	1	0	0	0	0	0	0	0	0	0	1	0	0	0	0	0	0	0	0	0	1	1	1	1	0	1	0	0	0	1	1	1	1	1	1	1	1	1	1	1	1	1	0	0	1	1
TCGA-AA-A022	0.00273973	0	0	0	0	0	0	0	0	0	0	0	0	0	0	0	0	0	0	0	0	0	0	1	1	0	0	1	1	0	0	0	1	0	0	0	0	0	0	0	0	0	1	0	0	0	0	0	0
TCGA-AA-3713	1.5863	0	0	1	1	0	1	1	1	1	0	1	1	0	1	1	1	1	1	1	1	0	1	1	0	0	1	1	0	0	1	0	1	0	0	0	0	0	0	0	0	0	0	0	0	0	0	0	0
TCGA-AA-A01X	2.16712	0	0	0	0	0	0	0	0	0	0	0	0	0	0	0	0	0	0	0	0	0	0	1	0	1	1	0	1	0	0	0	0	0	0	0	0	0	0	0	0	0	1	0	1	0	0	0	0
TCGA-AU-6004	2.25753	0	0	1	1	0	1	0	0	1	0	1	0	0	1	0	1	0	1	1	0	0	0	1	1	1	1	1	1	0	1	1	1	0	0	0	0	0	0	0	0	0	1	0	0	0	0	0	0
TCGA-AD-6889	6.93699	1	0	1	0	1	0	0	0	0	0	1	0	0	0	0	1	0	0	0	0	0	0	1	0	0	0	1	0	0	0	0	1	0	0	1	0	0	0	0	1	0	1	0	0	0	0	0	0
TCGA-D5-6898	0.627397	0	1	1	1	1	1	1	1	1	1	1	1	1	1	1	1	1	1	1	1	1	1	1	0	1	1	1	0	0	0	0	0	0	0	1	0	0	0	1	0	1	0	1	1	0	0	1	0
TCGA-AA-3710	2.24932	0	0	1	0	0	0	0	0	0	0	0	0	0	0	0	0	0	0	0	0	0	0	1	1	1	1	1	0	0	0	0	1	0	0	1	0	0	0	0	0	0	1	0	1	0	0	0	0
TCGA-A6-2683	1.38082	1	0	0	0	0	0	0	0	0	0	0	0	0	0	0	0	0	0	0	0	0	0	1	0	1	1	0	1	1	0	0	1	0	0	0	0	0	0	0	0	0	0	0	1	0	0	0	0
TCGA-D5-5538	4.55068	1	1	1	1	1	1	1	1	1	1	1	1	1	1	1	1	1	1	1	1	1	1	1	1	1	1	1	0	0	0	0	1	0	0	1	0	0	0	1	1	1	1	1	1	1	0	1	1
TCGA-AA-A00Z	1.83288	0	0	0	0	0	0	0	0	0	0	0	0	0	0	0	0	0	0	0	0	0	0	0	0	0	0	1	0	0	0	0	0	0	0	1	0	0	0	0	0	1	1	1	1	0	0	0	0
TCGA-AA-3842	3.08493	0	1	1	1	1	0	1	1	1	1	1	1	1	1	1	1	1	1	0	0	1	1	1	1	1	0	1	0	0	1	0	1	1	1	1	0	0	1	1	0	1	1	1	1	1	0	1	0
TCGA-AY-6197	1.7863	0	0	1	1	1	1	0	0	1	0	1	0	1	1	0	1	0	1	1	0	1	1	1	1	0	1	1	1	1	1	1	1	0	0	1	0	0	0	0	0	0	1	1	1	1	0	0	0
TCGA-AY-A71X	1.61096	0	0	0	1	1	1	0	0	1	1	1	0	1	0	0	1	0	0	1	0	1	0	1	0	1	1	1	1	1	1	0	1	0	0	0	0	0	0	0	0	1	1	0	0	0	0	0	0
TCGA-F4-6809	1.10411	1	0	1	1	1	0	0	0	1	1	1	0	1	0	0	0	0	0	1	0	1	1	1	0	1	0	0	0	1	0	0	1	1	0	1	1	0	1	1	1	1	1	1	1	1	1	1	1
TCGA-AA-3989	0.663014	1	0	1	0	1	1	0	0	0	0	1	0	0	1	0	0	0	0	0	0	1	0	1	0	1	1	1	0	0	0	0	1	1	0	0	0	0	0	0	0	0	1	1	1	0	0	0	0
TCGA-AZ-4614	0.471233	1	0	1	0	1	1	0	0	0	1	1	0	1	0	0	1	0	0	1	0	1	0	0	1	1	0	1	0	0	1	0	0	1	0	1	0	0	1	1	1	1	1	1	1	0	0	1	0
TCGA-AA-3693	0.00273973	0	0	1	1	1	0	1	0	1	1	1	0	1	0	0	1	1	0	1	0	1	1	1	1	1	0	1	0	0	0	0	1	1	1	1	1	0	1	1	1	1	1	1	1	1	1	1	1
TCGA-G4-6307	4.5863	0	0	1	1	1	1	1	0	1	1	0	0	1	1	1	1	0	0	1	1	1	0	0	1	1	1	1	0	0	0	0	0	0	0	1	1	0	1	1	1	1	0	1	1	0	0	1	1
TCGA-AA-3970	3.00274	0	1	1	1	1	1	1	1	1	1	1	1	1	1	1	1	1	1	1	1	1	1	0	0	1	0	1	0	0	0	0	1	0	0	1	0	0	0	1	0	0	0	1	1	0	0	0	0
TCGA-AA-3511	0.580822	0	0	1	1	1	1	0	0	1	1	1	0	1	0	0	1	1	0	1	0	1	1	1	1	1	1	1	1	1	1	1	1	1	1	1	1	0	1	1	1	1	1	1	1	1	1	1	1
TCGA-CM-4751	2.25205	0	1	1	1	1	1	0	1	1	1	1	1	1	1	1	1	1	1	1	1	1	1	0	0	0	0	0	0	0	0	0	1	0	0	1	0	0	1	1	1	1	0	1	1	0	0	0	1
TCGA-DM-A0XF	3.18356	1	1	1	1	1	1	1	1	1	0	1	1	0	1	1	1	1	1	1	1	1	1	1	1	1	1	1	0	0	0	0	1	0	0	1	1	1	1	1	0	1	0	1	1	1	1	1	0
TCGA-AA-A00W	1.24932	0	0	1	1	0	0	0	1	1	0	1	0	0	0	0	0	0	0	1	0	0	0	1	1	1	1	1	1	1	0	1	1	1	1	1	0	0	0	1	1	1	1	1	1	1	1	0	0
TCGA-SS-A7HO	5.01096	0	1	1	1	0	1	0	0	1	0	1	0	1	1	0	0	1	0	1	0	0	1	0	0	1	0	1	0	0	0	0	1	0	0	1	1	0	0	1	0	0	1	1	1	0	0	1	0
TCGA-AA-A02E	0.246575	1	0	1	1	1	1	0	0	1	0	1	0	1	1	0	1	0	0	1	0	1	0	1	1	1	1	1	0	0	1	1	1	1	1	1	1	0	0	1	1	1	1	1	1	1	1	1	1
TCGA-AA-3697	7.08767	0	1	1	1	1	1	1	1	1	1	1	0	1	1	1	1	1	1	1	1	1	1	1	1	1	1	1	0	0	0	1	1	1	1	1	1	1	1	1	1	1	1	1	1	1	1	1	1
TCGA-CM-4744	1.66849	0	1	1	1	1	1	0	0	1	0	1	0	1	1	0	1	0	0	0	1	1	0	1	1	1	1	1	0	0	0	0	0	1	1	1	1	1	1	1	1	1	1	1	1	1	1	1	1
TCGA-AA-3848	0.838356	1	0	0	0	0	0	0	0	0	0	0	0	0	0	0	0	0	0	0	0	0	0	1	0	1	1	0	0	0	0	0	0	0	0	0	0	0	0	0	0	0	0	0	0	0	0	0	0
TCGA-A6-6142	2.09041	0	0	1	1	1	1	0	1	1	1	1	1	1	0	1	1	1	0	1	1	1	1	1	1	1	1	1	1	0	1	0	0	0	0	1	1	0	1	1	1	1	1	1	1	1	1	1	1
TCGA-D5-6926	0.753425	0	0	1	1	1	1	1	0	1	1	1	1	1	1	1	1	1	1	1	1	1	1	1	1	1	1	1	0	0	0	0	1	0	0	0	0	0	0	0	0	0	0	1	0	0	0	0	0
TCGA-A6-2686	3.08493	1	0	1	1	1	0	1	0	0	0	1	0	1	0	0	0	0	0	0	0	1	0	1	1	1	0	1	1	0	0	0	1	0	0	1	0	0	0	0	0	0	0	1	0	0	0	0	0
TCGA-AA-3939	1.08219	0	0	1	1	1	1	1	1	1	1	1	1	1	1	0	0	1	1	1	1	1	1	1	1	1	1	1	1	1	0	1	1	1	0	1	1	1	1	1	1	1	1	1	1	1	0	1	1
TCGA-AA-A02K	1.16712	1	0	1	0	0	1	0	0	0	0	0	0	0	0	0	0	0	0	1	0	0	0	0	1	1	0	0	0	0	0	0	1	1	0	1	1	0	0	1	0	1	1	0	0	0	0	1	0
TCGA-AZ-4323	0.117808	1	0	0	0	1	1	1	0	1	0	1	0	1	0	0	1	0	0	1	0	1	1	0	0	1	0	0	0	0	0	0	0	0	0	0	0	0	0	0	0	0	0	1	0	0	0	0	0
TCGA-AA-3673	4.16986	0	0	1	1	1	1	0	0	1	0	1	0	1	1	0	1	0	0	1	0	1	0	1	1	1	1	1	0	1	0	1	1	0	0	1	1	0	0	1	1	1	0	1	1	1	0	0	0
TCGA-A6-4107	2.70411	0	0	1	1	1	1	0	0	1	0	1	0	1	0	0	0	0	0	0	1	1	1	1	1	1	1	1	1	1	0	1	1	1	0	1	0	0	1	1	1	1	0	1	1	1	0	0	1
TCGA-AA-3979	2	0	1	1	1	1	1	1	1	1	1	1	1	1	1	1	1	1	1	1	1	1	1	1	1	1	0	1	0	0	0	0	0	0	0	1	0	0	1	1	1	1	0	1	1	1	0	1	0
TCGA-AY-6386	1.48493	0	0	1	0	0	0	0	0	0	0	1	0	0	0	0	1	0	0	0	0	0	0	1	1	0	1	1	0	0	1	0	1	1	0	0	0	0	0	1	0	1	1	0	1	1	0	0	0
TCGA-G4-6321	1.8411	0	0	0	0	1	0	0	0	0	0	0	0	0	0	0	1	0	0	0	0	0	0	1	0	0	1	1	1	1	1	1	1	1	1	0	0	0	0	0	1	1	1	0	1	1	0	0	1
TCGA-D5-6532	1.52055	0	0	1	1	0	1	1	0	1	0	1	0	1	1	0	0	1	1	1	0	1	0	1	1	1	1	1	0	0	0	0	1	1	1	1	1	1	1	1	0	1	1	1	1	1	1	1	1
TCGA-QG-A5YW	2.45479	0	1	0	0	1	1	0	0	1	1	0	0	1	1	0	0	1	1	1	0	1	0	0	0	0	0	0	0	0	0	0	0	1	0	1	0	0	0	1	1	1	1	1	1	1	1	0	0
TCGA-AA-3819	2.08493	0	0	1	1	1	0	0	0	1	0	1	0	0	0	0	1	0	0	0	0	1	0	1	0	1	0	1	0	0	0	0	1	0	0	0	0	0	0	0	0	0	0	0	1	0	0	0	0
TCGA-CA-5797	1.04932	0	0	1	1	1	1	1	1	1	1	1	1	1	1	0	1	1	1	1	0	1	1	1	1	1	1	1	0	0	0	0	1	0	0	0	0	0	0	0	0	0	0	1	1	0	0	1	0
TCGA-AA-3517	3.24932	0	0	1	0	0	0	0	0	0	0	0	0	0	0	0	0	0	0	0	0	1	1	1	0	0	0	1	0	0	0	0	0	1	0	0	1	0	0	0	0	1	1	1	1	0	0	1	0
TCGA-AA-3518	0.0849315	0	0	1	1	1	0	0	1	1	0	1	0	0	1	0	1	0	0	0	0	0	0	1	1	1	1	1	1	1	1	1	1	0	0	0	0	0	0	0	0	0	0	0	1	0	0	0	0
TCGA-AA-3514	0.0849315	0	0	0	0	0	0	0	0	0	0	0	0	0	0	0	0	0	0	0	0	0	0	1	0	1	1	0	0	0	0	0	1	0	0	0	0	0	0	0	0	0	0	0	0	0	0	0	0
TCGA-A6-2676	3.57534	1	1	1	0	0	0	0	0	0	0	0	0	0	0	0	1	0	0	0	0	0	0	0	0	0	0	0	0	0	0	0	1	0	0	1	0	0	0	0	0	0	0	0	1	0	0	0	0
TCGA-AA-3489	0.586301	1	0	1	1	1	1	0	0	1	1	1	0	1	1	1	0	1	1	1	0	1	0	1	1	1	1	1	0	0	0	1	0	0	0	0	0	0	0	0	0	0	1	1	0	0	0	0	0
TCGA-AA-3815	2.75342	0	0	1	0	1	0	0	0	0	0	0	0	0	0	0	1	0	0	0	0	0	0	1	1	1	1	1	1	1	1	1	1	1	0	1	0	0	0	0	0	0	1	0	1	0	0	0	0
TCGA-CM-5344	1.83562	0	1	1	0	1	1	0	0	1	1	0	0	1	0	0	0	0	0	1	0	1	0	1	0	1	0	1	0	0	0	0	0	1	1	1	1	1	1	1	1	1	1	1	1	1	1	1	1
TCGA-A6-3807	2.88767	0	0	1	0	1	1	1	1	0	1	1	0	1	0	0	1	1	0	1	0	1	0	1	1	1	1	1	1	0	0	0	1	1	0	1	1	1	1	1	1	1	1	1	1	1	1	1	1
TCGA-AA-3875	1.50411	0	1	1	1	1	1	1	1	1	1	1	0	1	1	0	1	0	0	1	0	1	0	0	0	1	0	1	0	0	0	0	1	0	0	1	0	0	0	0	0	0	0	1	1	0	0	0	0
TCGA-DM-A28H	9.75616	0	1	1	1	1	1	1	1	1	1	1	1	1	1	1	1	1	1	1	1	1	1	0	0	0	0	1	0	0	0	0	1	0	1	1	0	0	0	1	1	1	0	1	1	0	0	1	0
TCGA-CM-6166	1.83288	0	1	1	1	1	1	1	1	1	1	1	0	1	1	1	1	1	1	1	0	1	1	0	0	1	0	1	0	0	0	0	0	0	0	1	1	0	1	0	1	1	1	1	1	0	0	1	0
TCGA-CK-4947	1.46301	0	0	1	1	1	1	0	0	1	0	1	0	1	1	0	1	1	1	1	0	1	1	1	1	1	1	1	0	0	1	0	1	1	1	1	1	1	1	1	1	1	1	1	1	1	1	1	1
TCGA-G4-6628	6.6411	0	1	1	0	0	0	0	0	0	0	1	0	0	0	0	0	0	0	0	0	0	0	0	0	0	0	1	0	0	0	0	1	1	0	1	0	0	0	0	0	0	1	1	1	0	0	0	0
TCGA-G4-6297	6.86575	0	0	1	0	1	0	1	0	1	0	1	1	1	1	0	0	0	0	0	0	0	1	1	1	1	1	1	1	1	0	1	1	1	1	1	1	0	0	1	1	1	1	1	1	1	1	1	1
TCGA-AA-3562	1.66575	0	0	1	1	1	1	0	1	0	1	1	0	1	0	0	1	1	0	0	0	1	1	0	0	0	0	0	0	0	0	0	1	1	0	1	0	0	1	1	1	1	0	1	1	1	0	1	1
TCGA-CK-5912	4.09041	1	0	1	1	1	1	1	0	1	1	1	0	1	1	1	1	1	1	1	0	1	1	0	0	1	0	1	0	0	0	0	1	1	1	1	0	0	1	1	0	1	1	1	1	1	1	1	1
TCGA-AA-3678	3.91781	0	0	1	1	1	1	0	1	1	1	1	0	1	1	0	1	1	1	1	0	1	0	1	1	1	1	1	1	0	1	1	1	0	0	0	0	0	0	0	0	0	1	0	1	0	0	0	0
TCGA-QG-A5YV	3.56438	0	0	1	0	0	1	0	0	0	0	1	0	0	1	0	1	0	0	1	0	1	0	0	0	1	0	1	0	0	0	0	0	1	0	1	1	0	0	1	0	1	1	1	1	0	1	0	1
TCGA-CA-6716	1.01644	0	0	1	0	1	1	0	0	1	1	1	0	1	1	0	0	1	0	0	0	1	1	1	1	1	1	1	0	1	0	0	0	0	0	0	0	0	0	0	0	0	1	0	1	0	0	0	0
TCGA-G4-6309	7.12329	0	1	1	0	0	0	0	0	0	0	1	0	0	0	1	0	0	1	0	0	0	0	1	1	1	1	1	0	0	0	0	1	0	0	1	0	0	0	0	0	0	1	0	0	0	0	0	0
TCGA-F4-6808	2.80548	0	0	1	0	1	0	1	0	0	1	0	0	1	0	0	0	0	0	1	0	1	0	1	1	1	1	1	1	0	0	0	1	1	1	1	1	1	1	1	1	1	1	1	1	1	1	1	1
TCGA-AD-6548	1.78082	0	1	1	1	1	1	0	0	1	0	1	0	1	1	0	1	0	1	1	0	1	1	0	0	1	0	1	0	0	0	0	1	1	0	1	0	0	1	1	0	1	0	1	1	1	0	1	1
TCGA-CM-5864	1.25205	0	1	1	1	1	1	0	0	1	1	1	0	1	1	0	1	1	1	1	1	1	1	1	1	1	1	1	1	1	0	0	1	1	1	1	1	1	1	1	1	1	1	1	1	1	1	1	1
TCGA-CM-6169	1.08493	0	1	1	1	1	1	1	1	1	1	1	1	1	1	1	1	1	1	1	1	1	1	1	0	1	1	1	0	0	0	0	1	0	0	1	0	0	0	1	1	1	0	1	1	1	0	1	0
TCGA-CM-5341	2.42192	0	0	1	1	1	1	1	0	0	1	1	0	1	0	0	1	1	0	0	1	1	1	0	1	1	0	1	0	1	0	0	1	0	0	1	1	1	1	1	1	1	0	1	1	1	1	1	1
TCGA-AA-3561	1.16164	0	0	1	0	1	1	0	0	0	0	1	0	1	0	0	1	0	0	0	0	0	0	1	1	1	0	1	0	1	0	0	1	1	1	1	1	1	1	1	1	1	1	1	1	1	1	1	0
TCGA-CM-4752	1.08493	0	1	1	1	1	1	1	1	1	1	1	1	1	1	0	1	1	0	1	1	1	1	0	0	1	0	1	0	0	0	0	1	1	1	1	1	1	1	1	1	1	1	1	1	1	1	1	1
TCGA-A6-A5ZU	0.80274	0	0	1	1	1	1	0	1	1	1	1	1	1	1	0	1	1	0	1	1	1	1	1	1	1	1	1	1	1	1	1	1	1	1	1	1	0	1	1	1	1	1	1	1	1	1	1	1
TCGA-AA-3862	2.50411	0	0	1	1	1	1	0	1	1	0	1	0	1	0	0	1	0	1	0	0	1	1	0	0	0	0	1	0	0	0	0	1	1	1	1	0	0	1	1	1	1	1	1	1	1	1	1	1
TCGA-AA-3841	3.07945	0	0	0	0	0	0	0	0	0	0	0	0	0	0	0	0	0	0	0	0	0	0	1	0	1	1	1	1	1	0	1	0	0	0	0	0	0	0	0	0	0	1	1	1	0	0	0	1
TCGA-AA-3855	2.67123	0	0	0	0	0	0	0	1	0	0	1	0	0	0	0	1	0	0	1	0	0	0	1	0	0	1	1	0	0	1	0	0	1	0	1	1	0	0	1	1	1	1	1	1	1	0	1	0
TCGA-D5-6920	1.03288	0	0	0	0	0	0	0	0	1	0	1	0	0	0	0	1	0	0	1	0	0	0	1	0	0	1	1	0	0	1	0	1	1	0	0	0	0	0	0	0	0	1	1	1	0	0	0	0
TCGA-AA-3681	0.49863	0	1	1	1	1	1	0	1	1	0	1	1	1	1	0	1	0	1	1	0	1	1	1	1	1	1	1	1	1	1	1	1	1	1	1	1	1	1	1	1	1	1	1	1	0	0	1	1
TCGA-AA-A010	2.91507	0	0	0	0	0	0	0	0	0	0	0	0	0	0	0	1	0	0	0	0	0	0	0	0	1	0	1	0	0	1	0	1	0	0	1	0	0	0	0	0	0	1	0	1	0	0	0	0
TCGA-CK-5916	1.76164	1	1	1	1	1	1	1	0	1	0	1	0	0	1	0	1	1	1	1	0	1	0	1	1	1	1	1	0	1	1	1	1	1	0	1	0	0	0	0	0	0	1	1	0	0	0	0	0
TCGA-AA-3968	1.83288	0	0	1	0	0	0	1	0	1	0	1	0	1	1	0	1	0	0	1	0	1	0	0	0	0	0	0	0	0	0	0	1	1	0	1	1	1	0	1	0	1	1	1	1	0	0	1	0
TCGA-A6-6137	2.25753	0	0	0	1	1	1	0	0	1	1	1	1	1	1	1	1	1	1	1	0	1	1	1	0	1	1	1	1	0	0	0	1	0	0	0	0	0	0	0	0	0	0	1	0	0	0	0	0
TCGA-AA-3554	1.49589	0	0	1	0	0	0	0	0	0	0	1	0	0	0	0	1	0	0	0	0	0	0	1	1	1	1	1	0	0	1	0	1	0	0	0	0	0	0	0	0	0	1	0	1	0	0	0	0
TCGA-CK-5913	4.27671	0	0	1	1	0	0	0	0	1	0	1	0	0	1	0	1	0	1	1	0	0	0	1	1	1	1	1	1	0	1	1	1	0	0	0	0	0	0	0	0	0	0	0	0	0	0	0	0
TCGA-A6-A567	5.15342	1	0	1	1	1	1	1	1	1	1	1	0	1	1	1	1	1	1	1	1	1	1	1	1	1	1	1	0	0	1	0	1	1	1	1	1	1	1	1	1	1	1	1	1	0	1	1	1
TCGA-G4-6625	7.64932	0	0	1	0	1	0	0	0	0	0	1	0	0	0	0	0	0	0	0	0	0	0	0	0	0	0	0	0	0	0	0	0	1	1	1	1	0	0	1	0	1	1	1	1	1	0	1	0
TCGA-D5-6530	1.70137	0	0	1	0	1	1	0	0	1	0	0	0	0	0	0	1	0	0	0	0	0	0	1	0	1	1	0	0	0	0	0	1	0	0	0	0	0	0	0	0	0	1	0	0	0	0	0	0
TCGA-CM-6678	0.917808	0	0	1	0	0	0	0	0	1	0	0	0	0	0	0	0	0	0	0	0	1	0	1	1	1	1	1	1	0	0	0	1	1	1	1	1	1	1	1	1	1	1	1	1	1	1	1	1
TCGA-AA-3534	2.41644	0	0	1	0	1	1	0	1	1	0	1	0	0	1	0	1	0	0	1	0	1	0	0	0	1	0	1	0	0	0	0	1	0	0	1	1	0	0	0	0	0	1	0	1	0	0	0	0
TCGA-AY-4070	1.3589	1	0	1	1	1	1	0	1	1	1	1	0	1	1	0	1	1	0	1	0	1	0	0	0	0	0	0	0	0	0	0	0	1	1	1	1	0	1	1	1	1	1	1	1	1	1	1	1
TCGA-CK-4948	12.3342	0	1	1	1	0	1	0	0	1	0	1	0	1	1	0	1	0	0	1	1	1	0	1	1	1	1	1	1	0	1	1	1	0	0	1	1	1	0	1	0	1	1	1	1	0	0	1	1
TCGA-AA-A029	4.33151	0	0	1	0	0	0	0	0	0	0	1	0	0	0	0	1	0	0	0	0	1	0	1	1	0	1	1	1	0	1	0	1	0	0	0	0	0	0	0	0	0	1	1	1	0	0	0	0
[truncated: 467 more columns]

## Sheet: testing
Table S1. Expressing characteristics of patients with COAD in TCGA database
id	futime	fustat	OTUD6B|MINDY1	OTUD6B|RASD2	OTUD6B|RNF8	OTUD6B|BRCA1	OTUD6B|RAD18	OTUD6B|TRAF3IP2	OTUD6B|CDC26	OTUD6B|EED	OTUD6B|DTL	OTUD6B|DCAF4	OTUD6B|WDR12	OTUD6B|WDR76	OTUD6B|WDR53	OTUD6B|WDR61	OTUD6B|ASB9	OTUD6B|CDCA3	OTUD6B|ZC3HC1	OTUD6B|FBXO4	OTUD6B|FBXO45	OTUD6B|FANCD2	OTUD6B|FXN	OTUB2|UBE3D	OTUB2|RASD2	OTUB2|TRIM40	OTUB2|TRIM59	OTUB2|DTX1	OTUB2|BARD1	OTUB2|BRCA1	OTUB2|ASB9	OTUB2|FBXO22	OTUB2|BRSK2	UCHL3|COPS5	UCHL3|PSMD14	UCHL3|MINDY1	UCHL3|ATG3	UCHL3|SIAH2	UCHL3|TRIM27	UCHL3|RNF34	UCHL3|RFWD3	UCHL3|RNF41	UCHL3|NSMCE2	UCHL3|TRAF3IP2	UCHL3|CDC26	UCHL3|ANAPC7	UCHL3|ANAPC5	UCHL3|TLE1	UCHL3|NUP43
TCGA-D5-6932	0.947945	0	0	1	0	1	1	0	0	1	1	1	0	1	1	0	1	1	1	1	0	1	1	1	1	1	1	1	1	0	0	1	0	1	1	1	1	1	1	1	1	1	1	1	1	1	1	1	1
TCGA-F4-6460	2.66301	1	0	0	0	1	1	0	0	1	0	1	1	1	0	0	1	0	0	0	0	0	0	0	0	1	0	0	0	0	1	0	0	1	1	1	1	1	1	1	1	1	1	1	1	1	1	1	1
TCGA-AZ-6601	8.33425	1	0	1	0	0	0	0	0	1	0	1	0	0	0	0	1	0	0	0	0	0	0	1	1	1	0	1	0	0	0	0	1	0	0	1	0	0	0	0	0	0	1	0	0	0	0	0	0
TCGA-G4-6627	5.9589	0	0	0	1	1	1	0	0	1	1	1	0	1	1	0	1	1	1	1	0	1	1	1	0	0	1	1	0	0	0	0	1	1	0	1	1	0	1	1	1	1	1	1	1	1	1	1	1
TCGA-AA-3529	0.00273973	1	0	1	1	1	1	1	1	1	1	1	1	1	1	0	1	0	1	1	1	1	1	0	0	0	0	1	0	0	0	0	0	0	0	1	1	0	0	0	0	0	0	1	1	0	0	0	0
TCGA-CK-6746	0.00273973	0	1	1	1	1	0	1	0	1	0	0	0	0	1	0	1	1	0	1	1	0	0	1	0	1	0	1	0	0	0	0	0	0	0	0	0	0	0	0	0	0	0	0	0	0	0	0	0
TCGA-G4-6317	3	0	1	1	1	1	1	1	0	1	1	1	1	1	1	1	1	1	0	1	1	1	1	1	1	1	0	1	0	0	0	1	0	0	1	1	1	1	1	1	1	1	1	1	1	1	1	1	1
TCGA-QG-A5YX	2.74795	0	0	1	1	0	1	0	0	1	0	1	0	1	1	0	1	1	1	1	0	1	0	0	0	1	0	0	0	0	0	0	1	0	0	1	0	0	1	1	1	1	1	1	1	1	1	0	1
TCGA-G4-6293	11.0986	0	0	1	0	1	1	0	0	1	1	0	0	1	0	0	1	1	0	1	0	1	0	1	1	1	1	1	1	1	1	1	1	1	1	1	1	1	1	1	1	1	1	1	1	1	1	1	1
TCGA-AA-3526	1.58904	0	1	1	1	1	1	1	1	1	1	1	0	1	1	0	0	1	1	1	1	1	1	1	0	1	1	1	0	0	0	0	0	0	0	1	0	1	1	1	1	0	0	1	1	0	0	1	1
TCGA-G4-6294	2.35068	1	0	1	0	1	0	1	0	1	1	1	0	1	0	0	0	1	1	0	0	1	1	1	1	1	1	1	1	1	0	1	1	1	1	1	1	1	1	1	1	1	1	1	1	1	1	1	1
TCGA-A6-2671	3.64658	1	0	1	0	1	0	1	0	1	1	0	0	1	0	0	0	0	0	1	0	1	0	1	0	1	1	1	0	0	0	1	0	1	0	1	0	0	0	0	0	0	0	1	0	0	0	0	0
TCGA-AA-A02W	3.41644	0	1	1	1	1	1	1	1	1	1	1	1	1	1	1	1	1	1	1	1	1	1	1	1	1	0	1	0	0	0	0	0	0	0	1	1	0	0	1	1	1	0	1	1	0	0	0	0
TCGA-AA-3856	0.0821918	0	0	1	1	1	1	0	0	1	1	1	0	1	1	0	1	1	0	0	0	1	0	1	0	1	1	1	0	0	0	0	0	0	0	1	0	0	0	1	0	1	0	1	1	1	0	1	1
TCGA-AA-3679	1.25205	0	0	1	0	1	1	0	1	1	0	1	0	0	0	0	1	0	0	1	0	1	0	1	1	1	0	1	0	0	0	0	0	1	1	1	1	1	1	1	1	1	1	1	1	1	1	1	1
TCGA-AA-A00U	1.41918	0	0	1	0	1	0	0	1	1	0	1	0	1	1	1	1	0	0	1	0	1	0	1	1	1	1	1	1	1	1	1	1	0	0	1	0	0	0	1	0	0	1	1	1	0	0	0	0
TCGA-CM-6164	2.41918	0	0	1	1	1	0	1	0	1	1	1	0	1	0	0	0	1	0	0	0	1	0	1	0	1	0	1	0	0	0	0	0	1	0	1	1	0	1	1	1	1	1	1	1	1	1	1	1
TCGA-G4-6311	3.28493	0	0	1	1	1	1	1	0	1	0	1	0	1	1	0	1	1	0	1	0	1	1	1	1	1	1	0	0	0	0	0	1	1	0	1	0	0	0	1	0	1	0	1	1	0	0	1	0
TCGA-D5-6923	1.03562	0	1	1	1	1	1	1	1	1	1	1	1	1	1	1	1	1	1	1	1	1	1	1	1	1	1	1	1	0	1	1	1	0	0	1	0	0	0	1	0	1	0	1	1	0	0	1	0
TCGA-CK-5915	0.00273973	0	0	0	1	1	0	0	1	1	0	1	0	1	0	0	1	0	0	1	0	1	0	0	0	1	0	1	0	0	0	0	0	0	0	0	0	0	0	0	0	0	1	0	1	0	0	1	0
TCGA-AA-3522	3.08767	0	0	1	1	1	0	0	1	0	0	0	0	1	0	0	1	0	0	0	0	1	0	1	1	1	1	1	1	1	1	0	1	1	1	1	0	0	1	1	1	1	1	1	1	1	0	0	0
TCGA-A6-6650	1.71781	0	1	1	1	1	1	1	1	1	1	1	1	1	1	1	1	0	1	1	0	1	1	1	1	1	1	1	0	0	0	0	1	1	1	1	1	1	1	1	1	1	1	1	1	1	1	1	1
TCGA-AA-3502	2.91781	0	0	0	1	1	0	0	0	0	1	0	0	0	0	0	0	0	0	0	0	1	0	0	0	1	1	1	0	0	0	0	1	0	0	1	0	0	0	0	0	0	0	0	0	0	0	0	0
TCGA-CM-5860	2.66849	0	1	1	1	1	1	1	1	1	1	1	1	1	1	1	1	1	1	1	1	1	1	0	1	1	0	1	0	0	0	0	1	1	1	1	1	1	1	1	1	1	0	1	1	1	1	1	1
TCGA-DM-A28C	6.78082	1	0	1	1	1	1	0	1	1	0	0	0	0	1	0	1	1	0	0	0	1	0	0	0	1	0	0	0	0	0	0	1	0	0	0	0	0	0	1	0	0	1	0	1	0	0	0	0
TCGA-A6-2680	2.92603	0	0	0	0	0	0	0	0	0	0	1	0	0	0	0	0	0	0	0	0	0	0	0	0	0	1	0	0	0	0	0	0	1	0	0	0	0	1	1	0	1	1	1	1	1	0	1	1
TCGA-D5-6922	0.843836	0	0	1	1	1	1	1	0	1	1	1	1	1	1	1	1	1	0	1	0	1	1	0	0	1	0	1	0	0	0	0	1	0	0	0	0	0	0	0	0	0	1	1	1	0	0	0	0
TCGA-AA-A02R	1.83562	1	1	1	0	0	0	0	0	0	0	0	0	0	0	0	0	0	0	0	0	0	0	1	0	1	0	0	0	0	0	0	1	0	0	1	0	0	0	0	0	0	1	0	0	0	0	0	0
TCGA-CM-6676	0.923288	0	1	1	1	1	1	1	1	1	1	1	1	1	1	1	1	1	1	1	1	1	1	1	0	1	1	1	0	0	0	0	1	0	0	1	1	0	1	1	0	0	0	1	1	0	0	1	0
TCGA-CM-6168	1.08219	0	1	1	1	1	1	1	1	1	1	1	1	1	1	1	1	1	1	1	1	1	1	1	0	1	1	1	0	0	0	0	1	1	0	1	1	1	1	1	1	1	1	1	1	1	1	1	1
TCGA-CM-5862	0.419178	1	1	1	1	1	1	1	1	1	1	1	1	1	1	1	1	1	1	1	1	1	1	0	1	1	0	1	0	0	0	0	1	1	1	1	1	1	1	1	1	1	1	1	1	1	1	1	1
TCGA-A6-2684	3.08767	0	1	1	1	1	1	1	1	1	1	1	1	1	1	1	1	1	1	1	1	1	1	0	1	1	0	1	0	0	0	0	1	0	0	1	0	0	0	0	0	1	0	1	1	0	0	1	0
TCGA-NH-A8F8	1.4	1	1	1	1	1	1	1	1	1	1	1	1	1	1	0	1	1	1	1	1	1	1	1	0	1	0	0	0	0	0	0	0	0	0	1	0	0	0	1	0	1	1	1	1	0	0	1	0
TCGA-A6-6141	0.69863	0	0	0	0	1	1	0	0	1	0	0	0	0	0	0	0	0	0	0	0	0	0	1	0	1	1	0	0	0	0	0	1	0	0	0	0	0	0	0	0	1	1	0	1	1	0	0	0
TCGA-D5-5541	4.66027	0	1	1	1	1	1	1	1	1	1	1	1	1	1	1	1	1	1	1	1	1	1	0	1	1	0	1	0	0	0	0	0	0	0	1	0	0	0	1	0	1	0	1	1	1	0	1	1
TCGA-G4-6303	5.48767	1	0	1	1	1	1	1	0	1	1	1	1	1	1	1	1	1	1	1	0	1	1	1	1	1	1	1	1	0	1	1	1	0	1	0	0	0	0	1	0	1	0	1	1	0	0	1	0
TCGA-AA-3812	2.92055	0	0	0	0	0	0	0	0	0	0	0	0	0	0	0	0	0	0	0	0	0	0	1	0	1	1	0	1	1	0	0	1	0	0	0	0	0	0	0	0	0	1	0	1	0	0	0	0
TCGA-AM-5821	0.0767123	0	1	1	1	1	1	1	1	1	0	1	1	1	1	1	1	1	1	1	1	1	1	1	1	1	1	1	1	0	1	0	1	0	0	1	0	0	1	0	0	0	0	1	1	0	0	1	0
TCGA-AA-3494	0.0849315	0	1	1	1	1	1	1	0	1	1	1	0	1	1	1	1	1	1	1	1	1	0	1	1	1	1	1	1	0	0	0	1	0	0	1	0	0	0	0	1	0	0	1	1	0	0	0	0
TCGA-AA-3861	2.50411	0	0	0	1	1	0	0	1	1	0	1	0	0	0	0	0	0	0	0	0	1	0	1	0	1	1	1	1	1	0	0	1	1	0	1	0	0	0	0	1	0	1	1	1	0	0	0	0
TCGA-AA-A03J	3.4137	0	0	0	0	0	0	0	0	0	0	0	0	0	0	0	0	0	0	0	0	0	0	1	0	1	1	1	1	1	0	1	1	0	0	0	0	0	0	0	0	0	0	0	1	0	0	0	0
TCGA-AA-A00L	3.16986	0	0	0	0	0	0	0	1	1	0	1	0	0	0	0	0	0	0	0	0	0	0	0	0	1	0	1	0	0	0	0	0	1	1	1	1	0	1	1	1	1	1	1	1	1	0	1	1
TCGA-AA-3872	0.00273973	0	0	0	0	0	0	0	0	0	0	0	0	0	0	0	0	0	0	0	0	0	0	1	1	1	1	1	1	0	0	1	1	1	0	1	1	0	0	1	0	1	1	1	1	1	0	0	1
TCGA-D5-6531	1.47945	0	0	1	0	0	1	0	0	0	0	0	0	0	0	0	0	0	0	0	0	1	0	1	1	1	0	1	0	0	0	0	1	1	0	1	0	0	0	0	0	0	1	1	0	0	0	1	1
TCGA-AA-3860	2.58904	0	0	1	0	0	1	0	0	1	0	1	0	0	0	0	0	0	0	0	0	1	0	0	0	0	0	0	0	0	0	0	1	1	0	1	0	0	0	0	1	0	1	1	1	0	0	0	1
TCGA-AA-3680	0.917808	1	0	1	1	1	1	0	0	0	0	0	0	1	0	0	0	0	0	0	0	1	0	1	1	1	1	1	0	0	0	0	1	0	0	0	0	0	0	0	0	0	1	0	1	0	0	0	1
TCGA-AA-A00D	1.58356	0	0	1	1	1	1	0	1	1	1	0	0	1	1	1	1	1	1	1	1	1	1	1	1	1	1	1	1	1	1	1	1	1	1	1	1	1	1	1	1	1	1	1	1	1	1	1	1
TCGA-AA-3549	1.75068	0	0	1	0	1	0	0	0	0	0	0	0	1	0	0	0	0	0	0	0	0	0	1	1	0	1	1	1	1	0	1	1	1	1	1	1	1	1	1	1	1	1	1	1	1	1	1	1
TCGA-5M-AATE	3.28767	0	0	1	1	0	1	1	0	1	0	1	0	1	0	0	1	0	0	1	0	1	0	1	1	1	1	1	0	0	0	0	0	1	1	1	1	1	1	1	1	1	1	1	1	1	1	1	1
TCGA-AZ-6605	0.435616	1	0	1	1	1	1	0	0	1	1	1	1	1	1	0	1	1	0	1	1	1	1	1	0	1	0	0	0	0	0	0	0	1	0	1	0	0	1	1	0	1	1	1	1	1	0	1	1
TCGA-AA-3553	2	0	1	1	1	1	1	1	1	1	1	1	1	1	1	1	1	1	1	1	1	1	1	1	1	1	1	1	1	1	1	1	1	0	1	1	1	1	0	1	1	1	0	1	1	1	0	1	0
TCGA-AA-A01T	2.75342	0	0	0	0	0	0	0	0	0	0	0	0	0	0	0	0	0	0	0	0	0	0	1	0	0	1	1	1	0	0	0	0	1	0	0	0	0	0	0	1	1	0	1	1	0	0	0	0
TCGA-CM-6161	1.25205	0	1	1	1	1	1	0	1	1	1	1	0	1	1	0	1	1	0	1	0	1	1	1	0	1	0	1	0	0	0	0	1	1	0	1	0	0	1	1	1	1	1	1	1	1	1	0	1
TCGA-AA-3982	2.25205	0	0	1	1	1	0	1	1	1	1	1	0	1	1	0	1	1	1	1	1	1	1	1	0	1	0	1	0	0	0	0	0	0	0	1	0	0	0	1	0	1	0	1	1	0	0	1	0
TCGA-AA-3952	0.167123	1	0	0	0	1	0	1	0	1	0	1	0	0	0	0	0	0	0	1	0	0	0	1	0	1	0	0	0	0	0	0	1	0	0	1	0	0	0	0	0	0	0	1	1	0	0	1	1
TCGA-5M-AAT4	0.134247	1	1	1	1	0	1	0	1	1	1	1	0	1	1	1	0	0	1	1	0	1	0	0	0	1	0	1	0	0	0	0	0	0	0	1	0	0	0	0	0	0	0	0	1	0	0	0	0
TCGA-AA-3971	1.33973	0	0	1	1	1	0	0	0	1	1	1	0	1	0	0	0	0	0	0	0	1	0	0	0	0	0	0	0	0	0	0	0	1	0	1	0	0	0	1	0	1	1	1	1	0	0	1	0
TCGA-AA-A01V	0.0849315	0	0	0	0	0	0	0	0	0	0	0	0	0	0	0	1	0	0	0	0	0	0	1	0	1	1	1	1	1	1	1	1	0	0	0	0	0	0	0	0	0	1	0	1	0	0	0	0
TCGA-AA-A01K	2.58356	0	0	1	1	1	1	0	1	1	1	1	0	1	1	0	1	1	0	1	1	1	0	1	1	1	0	1	0	0	0	0	0	0	0	1	0	0	0	0	0	0	1	0	1	0	0	0	0
TCGA-AA-A017	1.25205	0	0	1	0	1	0	0	0	1	1	1	0	1	0	0	1	1	0	1	0	1	0	1	1	1	0	1	0	0	0	0	0	1	1	1	1	1	1	1	1	1	1	1	1	1	1	1	1
TCGA-AA-3672	0.00273973	0	0	0	0	0	0	0	0	0	0	0	0	0	0	0	0	0	0	0	0	0	0	1	0	1	1	1	1	0	0	0	1	0	0	0	0	0	0	0	0	0	0	0	0	0	0	0	0
TCGA-AZ-6598	4.11781	1	0	0	1	1	0	0	0	1	0	1	0	0	1	0	1	1	0	1	0	1	0	1	0	1	1	1	1	1	1	1	1	0	0	1	0	0	0	0	0	0	1	1	1	0	0	1	0
TCGA-AD-A5EJ	0.00273973	0	1	1	1	1	0	0	0	1	0	1	0	0	1	0	1	0	0	1	0	1	0	1	0	1	1	1	0	0	0	1	1	0	0	1	0	0	0	0	0	1	1	1	0	0	0	0	0
TCGA-AA-A02O	0.0767123	0	0	0	0	0	0	0	0	0	0	0	0	0	0	0	0	0	0	0	0	0	0	1	0	1	1	1	1	1	0	1	1	0	0	0	0	0	0	0	0	0	0	0	1	0	0	0	0
TCGA-CA-5255	1.03014	0	0	1	1	1	0	0	0	1	0	1	0	1	1	0	0	0	0	0	0	1	0	1	1	1	1	1	1	1	0	0	1	1	0	0	1	0	1	1	1	1	1	1	1	1	0	1	1
TCGA-D5-6536	1.48767	0	0	0	0	1	1	0	0	1	0	1	0	0	1	0	0	0	0	1	0	0	0	1	0	1	1	1	1	1	0	1	0	1	0	0	1	0	0	1	0	1	1	1	0	0	0	0	0
TCGA-AZ-6607	0.265753	1	0	0	1	1	1	0	0	1	1	1	1	1	0	0	1	1	0	1	0	1	1	1	0	1	0	0	0	0	0	0	1	0	0	0	0	0	0	0	0	0	0	0	0	0	0	0	0
TCGA-AA-3846	1.41918	0	1	1	1	1	1	1	1	1	1	1	1	1	1	1	1	1	1	1	1	1	1	0	0	1	1	1	0	0	0	0	0	1	1	1	1	1	1	1	1	1	1	1	1	1	1	1	0
TCGA-AA-3524	3.00274	0	1	1	1	1	1	1	1	1	1	1	0	1	1	0	1	0	1	1	1	1	1	1	1	1	0	1	0	0	1	0	1	1	1	1	1	1	1	1	1	1	0	1	1	1	1	1	1
TCGA-AA-3845	0.00273973	1	1	1	1	1	1	1	1	1	0	1	1	1	1	1	1	1	1	1	1	1	1	1	1	1	0	1	1	1	1	1	1	1	0	1	1	0	1	1	1	1	1	1	1	1	0	1	0
TCGA-AZ-4313	6.32877	0	0	0	0	0	0	0	0	0	0	0	0	0	0	0	0	0	0	0	0	0	0	1	0	1	1	1	1	0	0	0	1	1	0	1	1	0	0	1	1	1	1	1	1	1	0	0	1
TCGA-AY-A54L	1.43836	0	0	1	1	1	1	1	0	1	1	1	0	1	1	0	0	1	0	1	1	1	1	0	1	1	1	1	0	0	0	0	1	1	0	1	1	1	1	1	1	1	1	1	1	1	1	1	1
TCGA-CA-6719	1.19178	0	1	1	1	1	1	1	1	1	1	1	1	1	1	1	1	1	1	1	1	1	1	1	0	1	1	1	1	1	1	1	1	0	0	1	0	0	0	1	1	1	0	1	1	1	0	1	0
TCGA-DM-A1HA	7.12329	0	0	1	1	1	0	0	0	0	0	1	0	1	0	1	1	1	0	1	0	1	1	0	1	1	0	0	0	0	0	0	0	1	0	1	1	0	0	0	0	1	1	1	0	0	0	1	0
TCGA-CM-6680	1.00274	0	0	0	1	1	1	0	0	1	0	1	0	1	1	0	1	1	0	1	0	1	0	1	0	1	1	1	0	0	0	1	1	0	0	0	0	0	0	0	0	0	1	0	1	0	0	0	0
TCGA-AA-A02Y	3.33151	0	0	0	0	0	0	0	0	0	0	0	0	0	0	0	0	0	0	0	0	0	0	1	0	1	1	1	1	1	0	1	1	1	1	1	1	1	1	1	1	1	1	1	1	1	0	1	1
TCGA-D5-6529	1.68219	0	0	1	1	1	1	0	0	1	1	1	0	1	1	0	0	0	0	1	0	1	1	1	1	1	1	1	1	1	0	1	1	0	0	1	1	0	0	0	1	0	1	1	1	0	0	1	0
TCGA-G4-6626	0.00273973	1	1	1	1	0	0	1	0	1	0	0	1	1	0	0	1	0	0	1	0	1	1	1	1	1	1	1	0	0	0	1	0	1	1	1	0	0	0	1	0	1	1	1	1	0	0	1	0
TCGA-NH-A50V	1.61096	0	0	1	1	1	1	0	1	1	1	1	0	1	1	1	1	1	1	1	0	1	1	1	1	1	0	0	0	1	0	0	1	0	0	0	0	0	0	0	0	1	1	1	1	0	0	0	0
TCGA-A6-6652	2.05753	0	0	1	1	1	1	0	1	1	0	1	0	1	1	1	1	1	0	1	1	1	1	1	1	1	0	1	0	0	1	0	0	0	0	0	1	0	0	1	0	1	1	0	1	0	0	1	0
TCGA-G4-6295	0.69589	0	1	1	1	1	1	1	1	1	1	1	1	1	1	1	1	1	1	1	1	1	1	0	1	1	0	0	0	0	1	0	1	0	0	1	1	0	1	1	0	1	1	1	1	1	0	1	0
TCGA-NH-A6GA	0.827397	1	0	1	1	1	1	0	1	1	0	1	1	1	1	1	1	1	0	1	1	1	1	1	1	1	1	1	0	0	1	0	1	0	0	0	0	0	0	0	0	0	0	0	0	0	0	1	0
TCGA-AA-3509	5.24658	0	0	1	1	1	1	1	1	1	1	1	1	1	1	1	0	1	1	1	1	1	1	1	1	1	1	1	1	1	0	1	1	1	1	1	1	1	1	1	1	1	1	1	1	1	1	1	1
TCGA-DM-A28E	9.99452	0	0	1	1	1	1	0	1	1	0	1	0	1	1	0	1	1	1	1	0	1	1	0	1	1	0	1	0	0	0	0	1	1	1	1	1	1	1	1	1	1	1	1	1	1	1	1	1
TCGA-AA-3814	0.00273973	0	0	1	0	1	1	0	0	1	1	1	0	1	1	0	0	0	0	0	0	1	0	0	0	1	0	1	0	0	0	0	0	1	1	1	1	1	1	1	1	1	1	1	1	1	0	1	1
TCGA-AA-3520	2.00274	0	0	1	1	1	1	0	1	1	0	1	0	0	1	0	1	0	0	1	0	1	0	0	0	1	0	1	0	0	0	0	1	1	0	1	1	0	0	1	0	1	1	1	1	1	0	1	1
TCGA-AZ-6600	1.00822	1	0	1	1	1	1	0	0	1	0	1	0	1	1	0	0	1	1	1	1	1	0	0	0	0	1	1	0	0	0	0	1	0	0	1	1	0	1	1	1	1	1	1	1	1	1	0	1
TCGA-AA-3525	0.00273973	0	0	1	0	0	0	0	0	0	0	0	0	0	0	0	0	0	0	0	0	0	0	1	0	0	0	1	0	0	0	0	1	0	0	0	0	0	0	0	0	0	0	0	1	0	0	0	0
TCGA-4N-A93T	0.4	0	0	1	0	1	0	0	0	0	1	0	0	1	0	0	0	1	0	1	0	1	0	0	1	1	0	0	0	0	0	0	0	1	1	1	1	0	1	1	1	1	1	1	1	1	1	0	1
TCGA-NH-A5IV	0.00273973	0	0	1	0	0	0	0	0	0	0	0	0	0	0	0	1	0	0	0	0	0	0	0	0	0	0	0	0	0	0	0	0	0	0	0	0	0	0	0	0	0	0	0	0	0	0	0	0
TCGA-AA-A01Z	3.08493	0	0	1	1	1	0	0	1	1	1	1	0	1	0	0	0	0	0	1	0	1	0	1	1	1	1	1	1	1	0	1	1	0	0	0	0	0	0	0	0	1	1	1	1	0	0	1	0
TCGA-A6-6648	2.09863	0	1	1	1	0	1	1	1	1	1	1	1	1	1	1	1	1	1	1	1	1	1	1	0	0	0	1	0	0	0	0	1	0	1	1	0	0	0	1	0	1	1	1	1	0	0	0	0
TCGA-CM-5349	2.50685	0	1	1	1	1	1	1	0	1	0	1	1	1	1	0	0	0	1	1	1	1	1	1	0	1	0	1	0	0	0	0	1	0	0	1	0	0	0	1	1	1	0	1	1	0	1	1	0
TCGA-CM-4743	1.92055	0	1	1	0	1	0	0	0	0	0	1	1	1	0	0	1	0	0	1	0	1	0	1	0	1	0	1	0	0	1	0	1	1	1	1	1	1	1	1	1	1	1	1	1	1	1	1	1
TCGA-CM-6679	0.838356	0	0	1	1	1	1	0	0	1	1	1	1	1	0	0	0	1	0	1	0	1	1	0	0	1	0	0	0	0	0	0	0	1	1	1	0	0	1	1	0	1	1	1	1	1	0	1	1
TCGA-A6-2678	3.52329	0	0	1	1	1	0	1	1	1	0	1	0	1	1	0	0	1	0	1	0	1	0	1	1	1	0	1	0	0	0	0	1	1	1	1	0	0	1	0	0	1	1	1	1	1	0	0	1
TCGA-AA-3712	0.00273973	0	0	1	1	1	1	1	1	1	0	1	0	1	1	0	1	0	0	1	0	1	1	0	0	1	0	1	0	0	0	0	0	1	0	1	1	0	0	1	0	1	1	1	1	0	0	1	0
TCGA-G4-6314	2.99452	0	0	1	1	1	1	1	0	1	1	1	1	1	1	0	1	1	1	1	0	1	1	1	0	1	0	0	0	0	0	0	1	0	1	1	1	0	1	1	1	1	1	1	1	1	0	0	0
TCGA-AZ-6608	0.161644	1	1	1	1	1	1	1	1	1	1	1	1	1	1	1	1	0	1	0	1	1	1	1	0	1	1	1	0	0	0	0	1	1	0	1	1	0	0	1	0	1	1	1	1	1	1	1	1
TCGA-AA-A01C	1.25205	0	0	1	0	0	0	0	0	0	0	0	0	0	0	0	0	0	0	0	0	0	0	1	1	1	0	1	0	0	0	0	0	1	1	1	1	0	1	1	1	1	1	1	1	1	1	0	1
TCGA-AA-3548	2.83288	0	0	1	0	1	0	0	0	0	0	0	0	0	0	0	0	0	0	0	0	0	0	1	1	1	1	1	1	1	0	1	1	1	0	1	0	0	0	1	1	1	1	1	1	1	0	0	0
TCGA-A6-6654	1.98904	0	0	1	0	0	0	0	0	0	0	1	0	0	0	0	0	0	0	1	0	1	0	1	0	1	0	0	0	0	0	0	0	1	0	1	0	0	1	0	0	0	1	1	1	0	0	0	0
TCGA-DM-A28A	2.20548	1	0	1	1	0	1	1	0	1	0	1	0	1	1	0	0	0	1	1	0	1	0	1	1	1	1	1	1	0	0	0	1	1	0	1	1	0	0	1	0	1	1	1	0	1	0	0	0
TCGA-G4-6588	2.18082	0	0	1	0	0	0	0	0	0	0	1	0	0	0	0	0	0	0	1	0	0	0	1	1	1	1	1	1	1	1	1	1	1	0	1	0	0	0	0	0	1	1	0	1	0	0	0	0
TCGA-AA-A00A	3.16986	0	0	1	1	1	0	0	0	0	0	0	0	0	0	0	1	0	0	0	0	0	0	1	1	1	1	1	1	1	1	1	1	0	0	1	0	0	0	0	0	1	1	0	1	0	0	0	0
TCGA-A6-5660	2.43288	0	1	1	1	1	1	1	0	1	1	1	1	1	1	1	1	1	1	1	1	1	1	0	1	1	0	1	0	0	0	0	0	0	1	1	1	1	1	1	1	1	0	1	1	1	1	1	1
TCGA-DM-A0X9	9.97534	0	0	1	1	1	1	0	0	1	0	1	0	1	1	0	0	0	1	1	0	1	0	1	0	1	1	1	1	0	0	0	1	1	0	1	1	1	1	0	0	1	1	1	1	0	0	1	0
TCGA-RU-A8FL	3.22466	0	1	1	1	1	1	1	0	1	1	1	0	1	1	1	1	0	0	1	1	1	1	1	1	1	1	1	1	0	1	1	1	1	0	1	1	1	0	1	1	1	1	1	1	0	1	1	0
TCGA-D5-6929	1.11781	0	0	1	0	1	1	0	0	1	1	1	0	1	0	0	0	1	0	1	1	1	0	0	0	1	0	1	0	0	0	0	0	1	0	1	1	1	1	1	1	1	1	1	1	1	1	1	0
TCGA-A6-5667	2.43014	0	1	1	1	1	1	1	1	1	1	1	1	1	1	1	1	1	1	1	1	1	1	1	0	1	0	1	0	0	0	0	0	0	0	1	1	0	1	1	0	1	1	1	1	1	1	1	0
TCGA-A6-5664	1.8411	0	0	0	1	0	0	0	0	1	0	1	0	0	0	0	1	0	0	0	0	0	0	1	1	1	1	1	1	1	1	1	1	0	0	0	0	0	0	0	0	0	1	0	0	0	0	0	0
TCGA-AA-3496	0.0849315	0	1	1	1	1	1	1	1	1	1	1	0	1	1	1	1	1	1	1	1	1	1	1	0	1	1	0	0	0	0	0	1	0	0	1	0	0	0	0	0	0	0	1	0	0	0	0	0
TCGA-AA-3506	4.83562	0	0	0	0	0	0	0	0	0	0	0	0	0	0	0	0	0	0	0	0	0	0	1	1	1	1	1	1	0	0	0	1	1	0	0	0	0	0	0	0	0	1	0	1	0	0	0	1
TCGA-D5-6541	1.29863	0	0	1	1	1	1	0	0	0	1	0	0	1	0	0	1	1	0	0	0	1	0	0	0	1	0	0	0	0	0	0	1	0	0	0	0	0	0	0	0	0	0	0	0	0	0	0	0
TCGA-AA-3660	6.50685	0	1	1	1	1	1	1	0	1	1	1	1	1	1	1	1	1	1	1	1	1	1	1	0	1	1	1	0	0	0	0	1	0	0	1	0	0	0	0	1	0	0	1	1	0	0	0	0
TCGA-AY-A8YK	1.56986	0	1	1	1	0	1	1	1	1	1	1	1	1	1	1	1	0	1	1	1	1	1	1	0	1	1	1	0	0	0	1	1	0	0	1	1	0	1	1	0	1	0	1	1	0	0	1	0
TCGA-AZ-4615	2.74521	0	0	1	1	1	0	0	0	1	0	1	0	0	1	0	1	1	1	0	0	1	0	1	1	1	0	1	0	0	1	0	1	0	0	1	0	0	0	1	1	1	0	1	1	1	0	1	0
TCGA-AA-3973	1.08767	0	0	1	0	1	0	0	0	1	0	0	0	1	0	0	0	1	0	0	0	1	0	1	0	1	0	1	1	1	0	1	0	0	0	0	0	0	0	0	0	0	1	1	1	0	0	1	0
TCGA-F4-6807	3.5863	0	0	1	0	1	1	0	0	1	1	1	0	1	0	0	1	1	0	1	0	1	0	1	1	1	1	1	0	0	0	1	0	0	0	0	0	0	0	0	0	0	0	0	0	0	0	0	0
TCGA-CM-4747	2.08493	0	0	0	0	0	0	0	0	0	0	0	0	1	0	0	0	0	0	0	0	0	0	1	0	1	1	0	1	1	0	1	1	0	0	0	0	0	0	0	0	0	0	0	1	0	0	0	0
TCGA-A6-6140	2.01096	0	1	1	1	1	0	1	1	1	1	1	1	1	1	1	0	1	1	1	1	1	1	1	0	0	0	1	0	0	0	0	0	1	1	1	1	0	1	1	0	1	1	1	1	1	0	1	0
TCGA-AZ-6606	0.978082	1	0	1	1	1	1	0	1	1	0	1	1	1	1	1	1	1	1	1	1	1	1	1	1	1	1	1	1	1	1	1	1	1	1	1	1	1	1	1	1	1	1	1	1	1	1	0	1
[truncated: 467 more columns]
