# Supplementary material for: A novel machine learning model based on ubiquitin-related gene pairs and clinical features to predict prognosis and treatment effect in colon adenocarcinoma
Source: Eur J Med Res. 2023 Jan 21;28:41. doi: 10.1186/s40001-023-00993-z (PMC9863211; doi:10.1186/s40001-023-00993-z)
Supplement: Supplementary file 2 — Additional file 2: Table S2. 807 URGs. [file 40001_2023_993_MOESM2_ESM.xlsx]

## Sheet: Sheet1
Table S2. 807 URGs
ABTB1
AF366264
AHR
AIRE
AMBRA1
AMFR
AMPH
ANAPC1
ANAPC10
ANAPC11
ANAPC13
ANAPC2
ANAPC4
ANAPC5
ANAPC7
ANKIB1
ANKRD13A
ANKRD13B
ANKRD13D
AP1G2
AREL1
ARIH1
ARIH2
ARNT
ASB1
ASB11
ASB12
ASB15
ASB2
ASB3
ASB4
ASB6
ASB7
ASB8
ASB9
ATG10
ATG12
ATG16L1
ATG3
ATXN3
ATXN3L
AUP1
AURKA
BAG1
BAG6
BAP1
BARD1
BCL6B
BFAR
BIN1
BIRC2
BIRC3
BIRC6
BIRC7
BMI1
BRAP
BRCA1
BRCC3
BRSK2
BRWD1
BTBD9
BTRC
C12orf51
CADPS2
CBL
CBLB
CBLC
CBLL1
CBX4
CCNB1IP1
CCNF
CD2AP
CDC16
CDC20
CDC23
CDC26
CDC27
CDC34
CDCA3
CHFR
CIAO1
CISH
CNOT4
COMMD3-BMI1
COPS5
COPS6
CORO7
CRBN
CREBBP
CSTF1
CUEDC2
CUL1
CUL2
CUL3
CUL4A
CUL4B
CUL5
CUL7
CUL9
CYLD
DCAF1
DCAF10
DCAF11
DCAF12
DCAF13
DCAF15
DCAF16
DCAF17
DCAF4
DCAF5
DCAF6
DCAF7
DCUN1D1
DCUN1D2
DCUN1D3
DCUN1D5
DDB1
DDB2
DDX58
DNAJB2
DNAJC2
DTL
DTX1
DTX2
DTX3
DTX3L
DTX4
DZIP3
E4F1
EED
EIF3F
EIF3H
EP300
EPN1
EPN2
EPN3
EPS15
EPS15L1
ERCC6
ERCC8
ESR1
FAAP20
FAF1
FAF2
FAN1
FANCD2
FANCL
FBXL12
FBXL14
FBXL15
FBXL17
FBXL19
FBXL2
FBXL20
FBXL3
FBXL4
FBXL5
FBXL6
FBXL7
FBXO10
FBXO11
FBXO15
FBXO17
FBXO18
FBXO2
FBXO22
FBXO25
FBXO27
FBXO28
FBXO3
FBXO30
FBXO31
FBXO32
FBXO33
FBXO4
FBXO40
FBXO42
FBXO44
FBXO45
FBXO6
FBXO7
FBXO8
FBXO9
FBXW10
FBXW11
FBXW2
FBXW4
FBXW5
FBXW7
FBXW8
FEM1B
FUS
FXN
FZR1
G2E3
GABARAP
GABARAPL1
GAN
GCH1
GGA1
GGA2
GGA3
GNB2
GNB2L1
GRWD1
HACE1
HDAC4
HDAC6
HECTD1
HECTD2
HECTD3
HECTD4
HECW1
HECW2
HERC1
HERC2
HERC3
HERC4
HERC5
HERC6
HERPUD1
HGS
HLTF
HOXB4
HUWE1
IFIH1
IKBKG
ING1
ING4
INPPL1
IRF2BP1
IRF2BPL
ISG15
ITCH
JOSD1
JOSD2
KAT2B
KATNB1
KBTBD10
KBTBD13
KBTBD7
KCMF1
KCTD11
KCTD13
KCTD21
KCTD5
KCTD6
KCTD7
KDM2B
KEAP1
KLHDC5
KLHL10
KLHL11
KLHL12
KLHL13
KLHL17
KLHL2
KLHL20
KLHL21
KLHL22
KLHL3
KLHL40
KLHL41
KLHL42
KLHL7
KLHL8
KLHL9
KMT2A
KMT2B
LATS1
LATS2
LCK
LITAF
LNX1
LRR1
LRRC41
LRSAM1
LTN1
MALT1
MAP1LC3A
MAP1LC3B
MAP1LC3C
MAP2K5
MAP3K1
MAP3K2
MAP3K3
MAP3K5
MARK1
MARK2
MARK3
MARK4
MDM2
MDM4
MED8
MGRN1
MIB1
MIB2
MID1
MID2
MIDN
MINDY1
MINDY2
MINDY3
MINDY4
MKRN1
MNAT1
MPND
MSL2
MUL1
MYCBP2
MYLIP
MYSM1
N4BP2
NACC1
NAE1
NBR1
NCF4
NCK2
NEDD4
NEDD4L
NEDD8
NEURL1B
NEURL2
NFX1
NHLRC1
NLE1
NOD1
NOD2
NOSIP
NPLOC4
NSFL1C
NSMCE1
NSMCE2
NUB1
NUP43
OASL
OPTN
OSTM1
OTUB1
OTUB2
OTUD1
OTUD3
OTUD4
OTUD5
OTUD6A
OTUD6B
OTUD7A
OTUD7B
PAFAH1B1
PARD6A
PARD6B
PARD6G
PARK2
PARP11
PCGF1
PCGF2
PCGF3
PCGF5
PCGF6
PDLIM2
PDZRN3
PELI1
PELI2
PELI3
PEX10
PEX12
PEX2
PHIP
PHRF1
PIAS1
PIAS2
PIAS3
PIAS4
PIPSL
PJA1
PJA2
PLAA
PML
POC1B
POLH
POLK
PPARA
PPARG
PPIL2
PPP2CA
PRKCI
PRPF19
PSEN1
PSEN2
PSMD14
PSMD4
PSMD7
PWP1
RAB40C
RABGEF1
RACK1
RAD18
RAD23A
RAD23B
RAG1
RANBP2
RASD2
RBBP4
RBBP5
RBBP6
RBBP7
RBCK1
RBX1
RC3H1
RC3H2
RCBTB1
RCHY1
REV1
RFFL
RFPL4A
RFWD2
RFWD3
RHBDD3
RHOBTB1
RHOBTB2
RHOBTB3
RICTOR
RING1
RLIM
RMND5B
RNF10
RNF103
RNF11
RNF111
RNF113A
RNF113B
RNF114
RNF115
RNF121
RNF122
RNF123
RNF125
RNF126
RNF128
RNF13
RNF130
RNF133
RNF135
RNF138
RNF139
RNF14
RNF141
RNF144A
RNF144B
RNF146
RNF150
RNF152
RNF166
RNF167
RNF168
RNF170
RNF180
RNF181
RNF182
RNF185
RNF186
RNF187
RNF19A
RNF19B
RNF2
RNF20
RNF208
RNF213
RNF216
RNF217
RNF220
RNF24
RNF25
RNF26
RNF31
RNF34
RNF38
RNF4
RNF40
RNF41
RNF43
RNF5
RNF6
RNF7
RNF8
RNFT1
RPS27A
RWDD3
RYBP
SAE1
SART1
SDCBP
SENP1
SENP2
SENP3
SENP5
SENP6
SENP7
SENP8
SF3A1
SH3KBP1
SH3RF1
SH3RF3
SHARPIN
SHPRH
SIAH1
SIAH2
SIK1
SIK3
SKP2
SLX4
SMU1
SMURF1
SMURF2
SNRNP40
SOCS1
SOCS2
SOCS3
SOCS4
SOCS5
SOCS6
SOCS7
SPOP
SPRTN
SPRYD5
SPSB1
SPSB2
SPSB4
SQSTM1
STAM
STAM2
STAMBP
STAMBPL1
STC1
STUB1
SUMO1
SUMO2
SUMO3
SUMO4
SYVN1
TAB2
TAB3
TAF1D
TAF5
TAX1BP1
TBL1X
TBL1XR1
TCEB1
TCEB2
TDRD3
TFG
TLE1
TLE2
TLE3
TMEM129
TMF1
TNFAIP1
TNFAIP3
TNIP1
TNIP2
TNIP3
TNK2
TOLLIP
TOM1
TOM1L1
TOPORS
TRAF2
TRAF3
TRAF3IP2
TRAF5
TRAF6
TRAF7
TRAIP
TRIM11
TRIM13
TRIM15
TRIM17
TRIM2
TRIM21
TRIM22
TRIM23
TRIM24
TRIM25
TRIM26
TRIM27
TRIM28
TRIM3
TRIM31
TRIM32
TRIM33
TRIM34
TRIM35
TRIM36
TRIM37
TRIM38
TRIM39
TRIM4
TRIM40
TRIM41
TRIM43
TRIM44
TRIM45
TRIM46
TRIM47
TRIM5
TRIM50
TRIM51
TRIM54
TRIM56
TRIM59
TRIM6
TRIM62
TRIM63
TRIM65
TRIM68
TRIM6-TRIM34
TRIM71
TRIM72
TRIM73
TRIM74
TRIM8
TRIM9
TRIP12
TRPC4AP
TSG101
TTC3
UB6L2
UBA1
UBA2
UBA3
UBA5
UBA6
UBA7
UBAC1
UBAC2
UBAP1
UBAP2
UBAP2L
UBASH3A
UBASH3B
UBD
UBE2A
UBE2B
UBE2C
UBE2CBP
UBE2D1
UBE2D2
UBE2D3
UBE2D4
UBE2E1
UBE2E2
UBE2E3
UBE2F
UBE2G1
UBE2G2
UBE2H
UBE2I
UBE2J1
UBE2J2
UBE2K
UBE2L3
UBE2L6
UBE2M
UBE2N
UBE2O
UBE2Q1
UBE2Q2
UBE2R2
UBE2S
UBE2T
UBE2U
UBE2V1
UBE2V2
UBE2W
UBE2Z
UBE3A
UBE3B
UBE3C
UBE3D
UBE4A
UBE4B
UBL4A
UBL7
UBLCP1
UBOX5
UBQLN1
UBQLN2
UBQLN3
UBQLN4
UBR1
UBR2
UBR4
UBR5
UBTD2
UBXN1
UBXN11
UBXN2A
UBXN4
UBXN6
UBXN7
UBXN8
UCHL1
UCHL3
UCHL5
UFC1
UFD1L
UFL1
UFM1
UFSP1
UFSP2
UHRF1
UHRF2
UIMC1
ULF
USP1
USP10
USP11
USP12
USP13
USP14
USP15
USP16
USP17L2
USP17M
USP18
USP19
USP2
USP20
USP21
USP22
USP24
USP25
USP26
USP27X
USP28
USP29
USP3
USP30
USP32
USP33
USP34
USP35
USP36
USP37
USP38
USP39
USP4
USP40
USP42
USP43
USP44
USP45
USP46
USP47
USP48
USP49
USP5
USP51
USP53
USP54
USP6
USP7
USP8
USP9X
USP9Y
USPL1
VCP
VCPIP1
VHL
VPRBP
VPS18
VPS36
VPS41
WDR12
WDR26
WDR48
WDR5
WDR53
WDR59
WDR5B
WDR61
WDR76
WDR82
WDTC1
WRNIP1
WSB1
WSB2
WWP1
WWP2
XIAP
YOD1
ZBTB18
ZC3H12A
ZC3HC1
ZFAND5
ZFP91
ZMIZ1
ZMIZ2
ZNF238
ZNF645
ZNRF1
ZNRF2
ZNRF3
ZNRF4
ZRANB1
ZRANB3
ZSWIM2
