# Supplementary material for: A novel machine learning model based on ubiquitin-related gene pairs and clinical features to predict prognosis and treatment effect in colon adenocarcinoma
Source: Eur J Med Res. 2023 Jan 21;28:41. doi: 10.1186/s40001-023-00993-z (PMC9863211; doi:10.1186/s40001-023-00993-z)
Supplement: Supplementary file 3 — Additional file 3: Table S3. The list of gene pairs and corresponding coefficient. [file 40001_2023_993_MOESM3_ESM.xlsx]

## Sheet: Sheet1
		TABLE S3 The list of gene pairs and corresponding coefficient
		id	coef	HR	HR.95L	HR.95H	pvalue
		OTUB2|DTX1	-0.828543	0.436685	0.227365	0.838712	0.0128404
		PSMD7|TFG	-0.898948	0.406997	0.218082	0.759562	0.00474489
		MINDY1|CSTF1	0.663895	1.94234	0.854526	4.41496	0.113032
		ATG3|ATG16L1	-0.56247	0.5698	0.311582	1.04201	0.0677989
		RASD2|WDR76	0.562339	1.75477	0.941492	3.27058	0.0766973
		RASD2|BRSK2	-0.940161	0.390565	0.212149	0.719026	0.00253367
